# Supplementary material for: N,N′-Dimethyl-N′′-(trichloroacet­yl)phospho­ramide
Source: Acta Crystallogr Sect E Struct Rep Online. 2013 Nov 9;69(Pt 12):o1759. doi: 10.1107/S1600536813030389 (PMC4004432; doi:10.1107/S1600536813030389)
Supplement: Supplementary file 1 [file e-69-o1759-sup1.cif]

##############################################################################
#                                                                            #
# This CIF contains the data in a paper accepted for publication in          #
# Acta Crystallographica Section E. It conforms to the requirements of       #
# Notes for Authors for Acta Crystallographica Section E, and has been       #
# peer reviewed under the auspices of the IUCr Commission on Journals.       #
#                                                                            #
# Full details of the Crystallographic Information File format               #
# are given in the paper "The Crystallographic Information File (CIF):       #
# a New Standard Archive File for Crystallography" by S. R. Hall, F. H.      #
# Allen and I. D. Brown [Acta Cryst. (1991), A47, 655-685].                  #
#                                                                            #
# The current version of the core CIF dictionary is obtainable from          #
# ftp://ftp.iucr.org/pub/cif_core.dic.                                       #
#                                                                            #
# Software is freely available for graphical display of the structure(s)     #
# in this CIF. For information consult the CIF software page                 #
# http://www.iucr.org/resources/cif/software.                                #
#                                                                            #
# This file may be used for bona fide research purposes within the           #
# scientific community so long as proper attribution is given to the journal # 
# article from which it was obtained.                                        #
#                                                                            #
##############################################################################
data_I
_audit_creation_method     SHELXL-97
_journal_date_recd_electronic     2013-10-22
_journal_date_accepted     2013-11-06
_journal_name_full     'Acta Crystallographica, Section E'
_journal_year     2013
_journal_volume     69
_journal_issue     12
_journal_page_first     o1759
_journal_page_last     o1759
_journal_paper_category     QO
_journal_paper_doi     10.1107/S1600536813030389
_journal_coeditor_code     BG2520
_publ_contact_author_name     'Vladimir Ovchynnikov'
_publ_contact_author_address
;
Department of Inorganic Chemistry
Kiev National Taras Shevchenko University
Vladimirskaya St. 64/13, Kiev 01601,
Ukraine
;
_publ_contact_author_email     ovchynnikov@univ.kiev.ua
_publ_contact_author_fax     '+38 044 239 33 93'
_publ_contact_author_phone     '+38 044 239 33 92'
_publ_section_title
;
<i>N</i>,<i>N</i>'-Dimethyl-<i>N</i>''-(trichloroacetyl)phosphoramide
;
loop_
    _publ_author_name
    _publ_author_footnote
    _publ_author_address
    'Ovchynnikov, Vladimir' .
;
Department of Inorganic Chemistry
Kiev National Taras Shevchenko University
Vladimirskaya St. 64/13, Kiev 01601,
Ukraine
;
_database_code_depnum_ccdc_archive     'CCDC 970429'
_chemical_name_systematic
;
<i>N</i>,<i>N</i>'-Dimethyl-<i>N</i>''-(trichloroacetyl)phosphoramide
;
_chemical_name_common
;
;
_chemical_formula_moiety     'C4 H9 Cl3 N3 O2 P'
_chemical_formula_sum     'C4 H9 Cl3 N3 O2 P'
_chemical_formula_iupac     'C4 H9 Cl3 N3 O2 P'
_chemical_formula_weight     268.46
_chemical_melting_point     ?
_symmetry_cell_setting     monoclinic
_symmetry_space_group_name_H-M     'P 21/c'
_symmetry_space_group_name_Hall     '-P 2ybc'
loop_
    _symmetry_equiv_pos_as_xyz
    'x, y, z'
    '-x, y+1/2, -z+1/2'
    '-x, -y, -z'
    'x, -y-1/2, z-1/2'
_cell_length_a     10.231(2)
_cell_length_b     8.754(2)
_cell_length_c     12.826(3)
_cell_angle_alpha     90.00
_cell_angle_beta     101.27(3)
_cell_angle_gamma     90.00
_cell_volume     1126.6(4)
_cell_formula_units_Z     4
_cell_measurement_reflns_used     2348
_cell_measurement_theta_min     2.03
_cell_measurement_theta_max     27.06
_cell_measurement_temperature     293(2)
_cell_special_details     ?
_exptl_crystal_description     block
_exptl_crystal_colour     colorless
_exptl_crystal_size_max     0.4
_exptl_crystal_size_mid     0.3
_exptl_crystal_size_min     0.3
_exptl_crystal_density_diffrn     1.583
_exptl_crystal_density_meas     ?
_exptl_crystal_density_method     'not measured'
_exptl_crystal_F_000     544
_exptl_absorpt_coefficient_mu     0.930
_exptl_absorpt_correction_type     none
_exptl_absorpt_process_details     ?
_exptl_absorpt_correction_T_min     ?
_exptl_absorpt_correction_T_max     ?
_exptl_special_details     ?
_diffrn_ambient_temperature     293(2)
_diffrn_radiation_type     MoK\a
_diffrn_radiation_wavelength     0.71073
_diffrn_radiation_source     'fine-focus sealed tube'
_diffrn_radiation_monochromator     graphite
_diffrn_measurement_device_type     'Enraf--Nonius CAD-4'
_diffrn_measurement_method     \w/\Q
_diffrn_detector_area_resol_mean     ?
_diffrn_reflns_number     3806
_diffrn_reflns_av_R_equivalents     0.0603
_diffrn_reflns_av_sigmaI/netI     0.0830
_diffrn_reflns_theta_min     2.03
_diffrn_reflns_theta_max     25.00
_diffrn_reflns_theta_full     25.00
_diffrn_measured_fraction_theta_max     0.962
_diffrn_measured_fraction_theta_full     0.962
_diffrn_reflns_limit_h_min     -12
_diffrn_reflns_limit_h_max     12
_diffrn_reflns_limit_k_min     0
_diffrn_reflns_limit_k_max     10
_diffrn_reflns_limit_l_min     -15
_diffrn_reflns_limit_l_max     15
_diffrn_standards_number     3
_diffrn_standards_interval_count     200
_diffrn_standards_interval_time     120
_diffrn_standards_decay_%     1
_reflns_number_total     1908
_reflns_number_gt     1419
_reflns_threshold_expression     I>2\s(I)
_refine_ls_structure_factor_coef     Fsqd
_refine_ls_matrix_type     full
_refine_ls_R_factor_all     0.0951
_refine_ls_R_factor_gt     0.0765
_refine_ls_wR_factor_gt     0.1821
_refine_ls_wR_factor_ref     0.1954
_refine_ls_goodness_of_fit_ref     1.079
_refine_ls_restrained_S_all     1.125
_refine_ls_number_reflns     1908
_refine_ls_number_parameters     157
_refine_ls_number_restraints     33
_refine_ls_number_constraints     ?
_refine_ls_hydrogen_treatment     mixed
_refine_ls_weighting_scheme     calc
_refine_ls_weighting_details
                 'calc w=1/[\s^2^(Fo^2^)+(0.1369P)^2^] where P=(Fo^2^+2Fc^2^)/3'
_atom_sites_solution_hydrogens     geom
_atom_sites_solution_primary     direct
_atom_sites_solution_secondary     difmap
_refine_ls_shift/su_max     0.000
_refine_ls_shift/su_mean     0.000
_refine_diff_density_max     0.824
_refine_diff_density_min     -0.768
_refine_ls_extinction_method     none
_refine_ls_extinction_coef     ?
loop_
    _atom_type_symbol
    _atom_type_description
    _atom_type_scat_dispersion_real
    _atom_type_scat_dispersion_imag
    _atom_type_scat_source
    'C' 'C' 0.0033 0.0016
                         'International Tables Vol C Tables 4.2.6.8 and 6.1.1.4'
    'H' 'H' 0.0000 0.0000
                         'International Tables Vol C Tables 4.2.6.8 and 6.1.1.4'
    'N' 'N' 0.0061 0.0033
                         'International Tables Vol C Tables 4.2.6.8 and 6.1.1.4'
    'O' 'O' 0.0106 0.0060
                         'International Tables Vol C Tables 4.2.6.8 and 6.1.1.4'
    'P' 'P' 0.1023 0.0942
                         'International Tables Vol C Tables 4.2.6.8 and 6.1.1.4'
    'Cl' 'Cl' 0.1484 0.1585
                         'International Tables Vol C Tables 4.2.6.8 and 6.1.1.4'
_computing_data_collection
;
<i>CAD-4 EXPRESS</i> (Enraf--Nonius, 1995)
;
_computing_cell_refinement
;
<i>CAD-4 EXPRESS</i> (Enraf--Nonius, 1995)
;
_computing_data_reduction
;
<i>XCAD4</i> (Harms & Wocadlo, 1996)
;
_computing_structure_solution
;
SHELXS97 (Sheldrick, 2008)
;
_computing_structure_refinement
;
SHELXL97 (Sheldrick, 2008)
;
_computing_molecular_graphics
;
ORTEP-3 for Windows (Farrugia, 2012)
;
_computing_publication_material
;
WinGX (Farrugia, 2012)
;
loop_
    _atom_site_type_symbol
    _atom_site_label
    _atom_site_fract_x
    _atom_site_fract_y
    _atom_site_fract_z
    _atom_site_U_iso_or_equiv
    _atom_site_adp_type
    _atom_site_calc_flag
    _atom_site_refinement_flags
    _atom_site_occupancy
    _atom_site_symmetry_multiplicity
    _atom_site_disorder_assembly
    _atom_site_disorder_group
    P P1 0.55195(8) 0.17846(12) 0.16971(7) 0.0379(4) Uani d . 1 1 . .
    Cl Cl1 0.0184(6) 0.1759(10) 0.0571(8) 0.098(2) Uani d PD 0.60(3) 1 A 1
    Cl Cl2 0.1528(7) 0.2717(16) 0.2675(4) 0.108(2) Uani d PD 0.60(3) 1 A 1
    Cl Cl3 0.1588(6) 0.4570(7) 0.0816(9) 0.114(3) Uani d PD 0.60(3) 1 A 1
    Cl Cl1A 0.0175(8) 0.1557(17) 0.0770(15) 0.108(5) Uani d PD 0.40(3) 1 A 2
    Cl Cl2A 0.1466(9) 0.321(3) 0.2554(10) 0.134(5) Uani d PD 0.40(3) 1 A 2
    Cl Cl3A 0.1524(15) 0.434(2) 0.050(2) 0.185(9) Uani d PD 0.40(3) 1 A 2
    O O1 0.5607(3) 0.0273(4) 0.2191(3) 0.0597(8) Uani d . 1 1 . .
    O O2 0.2813(3) 0.0649(4) 0.0732(3) 0.0683(10) Uani d . 1 1 . .
    N N1 0.3994(3) 0.2573(4) 0.1646(3) 0.0461(8) Uani d D 1 1 . .
    H H1 0.396(5) 0.335(5) 0.197(4) 0.055 Uiso d D 1 1 . .
    N N2 0.5807(5) 0.1646(5) 0.0515(3) 0.0668(12) Uani d D 1 1 . .
    H H2 0.602(6) 0.080(5) 0.036(5) 0.080 Uiso d D 1 1 . .
    N N3 0.6418(3) 0.3153(4) 0.2290(3) 0.0495(9) Uani d D 1 1 . .
    H H3 0.605(4) 0.373(6) 0.263(3) 0.059 Uiso d D 1 1 . .
    C C1 0.2872(4) 0.1851(5) 0.1188(3) 0.0508(10) Uani d . 1 1 A .
    C C2 0.1579(4) 0.2697(6) 0.1287(4) 0.0724(15) Uani d D 1 1 . .
    C C3 0.5757(12) 0.2923(9) -0.0197(5) 0.130(4) Uani d . 1 1 . .
    H H3A 0.6401 0.2781 -0.0641 0.195 Uiso calc R 1 1 . .
    H H3B 0.5954 0.3845 0.0208 0.195 Uiso calc R 1 1 . .
    H H3C 0.4882 0.2994 -0.0632 0.195 Uiso calc R 1 1 . .
    C C4 0.7862(4) 0.3127(8) 0.2458(5) 0.0814(17) Uani d . 1 1 . .
    H H4A 0.8171 0.4026 0.2152 0.122 Uiso calc R 1 1 . .
    H H4B 0.8145 0.2236 0.2126 0.122 Uiso calc R 1 1 . .
    H H4C 0.8226 0.3102 0.3207 0.122 Uiso calc R 1 1 . .
loop_
    _atom_site_aniso_label
    _atom_site_aniso_U_11
    _atom_site_aniso_U_22
    _atom_site_aniso_U_33
    _atom_site_aniso_U_12
    _atom_site_aniso_U_13
    _atom_site_aniso_U_23
    P1 0.0356(5) 0.0399(6) 0.0419(6) 0.0050(3) 0.0166(4) 0.0026(4)
    Cl1 0.049(3) 0.089(3) 0.137(4) -0.0087(18) -0.028(3) -0.040(3)
    Cl2 0.069(3) 0.172(6) 0.090(3) 0.021(3) 0.0296(16) -0.044(4)
    Cl3 0.059(2) 0.058(2) 0.198(5) 0.0179(14) -0.041(3) -0.004(3)
    Cl1A 0.037(3) 0.109(7) 0.176(9) 0.002(3) 0.017(4) -0.075(6)
    Cl2A 0.040(3) 0.161(9) 0.208(11) -0.018(4) 0.043(4) -0.130(8)
    Cl3A 0.116(7) 0.096(8) 0.292(17) 0.032(5) -0.084(9) 0.022(9)
    O1 0.0463(14) 0.0482(19) 0.086(2) 0.0032(12) 0.0153(13) 0.0251(16)
    O2 0.0524(17) 0.062(2) 0.087(2) 0.0047(14) 0.0037(15) -0.0299(18)
    N1 0.0347(15) 0.053(2) 0.0496(17) 0.0054(14) 0.0070(12) -0.0148(16)
    N2 0.103(3) 0.050(3) 0.060(2) 0.004(2) 0.049(2) -0.0094(19)
    N3 0.0321(16) 0.061(2) 0.059(2) -0.0007(13) 0.0171(13) -0.0123(17)
    C1 0.045(2) 0.051(3) 0.055(2) 0.0054(16) 0.0051(17) -0.0146(19)
    C2 0.039(2) 0.072(4) 0.099(4) 0.006(2) -0.005(2) -0.034(3)
    C3 0.263(11) 0.083(5) 0.062(3) 0.001(6) 0.076(5) 0.006(3)
    C4 0.038(2) 0.090(4) 0.119(5) -0.008(2) 0.023(2) -0.016(3)
_geom_special_details
;
 All esds (except the esd in the dihedral angle between two l.s. planes)
 are estimated using the full covariance matrix.  The cell esds are taken
 into account individually in the estimation of esds in distances, angles
 and torsion angles; correlations between esds in cell parameters are only
 used when they are defined by crystal symmetry.  An approximate (isotropic)
 treatment of cell esds is used for estimating esds involving l.s. planes.
;
loop_
    _geom_bond_atom_site_label_1
    _geom_bond_atom_site_label_2
    _geom_bond_site_symmetry_2
    _geom_bond_distance
    _geom_bond_publ_flag
    P1 O1 . 1.462(3) ?
    P1 N2 . 1.605(4) ?
    P1 N3 . 1.608(4) ?
    P1 N1 . 1.696(3) ?
    Cl1 C2 . 1.744(6) ?
    Cl2 C2 . 1.791(7) ?
    Cl3 C2 . 1.748(7) ?
    Cl1A C2 . 1.768(8) ?
    Cl2A C2 . 1.710(9) ?
    Cl3A C2 . 1.753(9) ?
    O2 C1 . 1.199(5) ?
    N1 C1 . 1.342(5) ?
    N1 H1 . 0.81(3) ?
    N2 C3 . 1.437(8) ?
    N2 H2 . 0.81(3) ?
    N3 C4 . 1.451(5) ?
    N3 H3 . 0.81(3) ?
    C1 C2 . 1.544(6) ?
    C3 H3A . 0.9600 ?
    C3 H3B . 0.9600 ?
    C3 H3C . 0.9600 ?
    C4 H4A . 0.9600 ?
    C4 H4B . 0.9600 ?
    C4 H4C . 0.9600 ?
loop_
    _geom_angle_atom_site_label_1
    _geom_angle_atom_site_label_2
    _geom_angle_atom_site_label_3
    _geom_angle_site_symmetry_1
    _geom_angle_site_symmetry_3
    _geom_angle
    _geom_angle_publ_flag
    O1 P1 N2 . . 109.5(2) ?
    O1 P1 N3 . . 119.3(2) ?
    N2 P1 N3 . . 108.0(2) ?
    O1 P1 N1 . . 111.30(18) ?
    N2 P1 N1 . . 109.4(2) ?
    N3 P1 N1 . . 98.72(18) ?
    C1 N1 P1 . . 121.8(3) ?
    C1 N1 H1 . . 120(3) ?
    P1 N1 H1 . . 118(3) ?
    C3 N2 P1 . . 123.4(4) ?
    C3 N2 H2 . . 122(4) ?
    P1 N2 H2 . . 114(4) ?
    C4 N3 P1 . . 122.0(4) ?
    C4 N3 H3 . . 120(3) ?
    P1 N3 H3 . . 116(4) ?
    O2 C1 N1 . . 125.7(4) ?
    O2 C1 C2 . . 119.9(4) ?
    N1 C1 C2 . . 114.3(4) ?
    C1 C2 Cl2A . . 115.0(6) ?
    C1 C2 Cl1 . . 110.9(4) ?
    Cl2A C2 Cl1 . . 115.0(5) ?
    C1 C2 Cl3 . . 111.0(4) ?
    Cl2A C2 Cl3 . . 95.1(8) ?
    Cl1 C2 Cl3 . . 108.6(5) ?
    C1 C2 Cl3A . . 106.1(7) ?
    Cl2A C2 Cl3A . . 109.4(7) ?
    Cl1 C2 Cl3A . . 98.8(8) ?
    C1 C2 Cl1A . . 110.2(4) ?
    Cl2A C2 Cl1A . . 107.6(5) ?
    Cl3 C2 Cl1A . . 117.3(7) ?
    Cl3A C2 Cl1A . . 108.4(6) ?
    C1 C2 Cl2 . . 106.2(4) ?
    Cl1 C2 Cl2 . . 110.4(5) ?
    Cl3 C2 Cl2 . . 109.7(5) ?
    Cl3A C2 Cl2 . . 124.1(9) ?
    Cl1A C2 Cl2 . . 101.5(6) ?
    N2 C3 H3A . . 109.5 ?
    N2 C3 H3B . . 109.5 ?
    H3A C3 H3B . . 109.5 ?
    N2 C3 H3C . . 109.5 ?
    H3A C3 H3C . . 109.5 ?
    H3B C3 H3C . . 109.5 ?
    N3 C4 H4A . . 109.5 ?
    N3 C4 H4B . . 109.5 ?
    H4A C4 H4B . . 109.5 ?
    N3 C4 H4C . . 109.5 ?
    H4A C4 H4C . . 109.5 ?
    H4B C4 H4C . . 109.5 ?
loop_
    _geom_hbond_atom_site_label_D
    _geom_hbond_atom_site_label_H
    _geom_hbond_atom_site_label_A
    _geom_hbond_site_symmetry_A
    _geom_hbond_distance_DH
    _geom_hbond_distance_HA
    _geom_hbond_distance_DA
    _geom_hbond_angle_DHA
    N1 H1 O1 2_655 0.81(3) 2.00(4) 2.782(5) 164(5)
    N3 H3 O1 2_655 0.81(3) 2.21(4) 2.953(4) 153(4)
    N2 H2 O2 3_655 0.81(3) 2.38(4) 3.077(5) 146(6)
_iucr_refine_instructions_details
;
TITL HM in P2(1)/c
CELL 0.71073  10.231   8.754  12.826  90.00 101.27  90.00
ZERR    4.00   0.002   0.002   0.003   0.00   0.03   0.00
LATT  1
SYMM -X, .5+Y, .5-Z
SFAC C H N O P CL
UNIT 16 36 12 8 4 12
L.S. 30
OMIT 0 50
ACTA
BOND $H
FMAP 2
PLAN 20
MERG 2
EQIV $1 1-X,0.5+Y,0.5-Z
EQIV $2 1-X,-Y,-Z
SADI 0.015 C2 CL1 C2 CL2 C2 CL3 C2 CL1A C2 CL2A C2 CL3A
SADI 0.020 CL1 CL2 CL2 CL3 CL3 CL1 CL1A CL2A CL2A CL3A CL3A CL1A
SADI 0.005 N1 H1 N2 H2 N3 H3
HTAB N1 O1_$1
HTAB N3 O1_$1
HTAB N2 O2_$2
WGHT    0.136900
FVAR       0.99699   0.39676
P1    5    0.551953    0.178461    0.169705    11.00000    0.03557    0.03987 =
         0.04187    0.00261    0.01655    0.00499
PART   1
CL1   6    0.018372    0.175915    0.057107   -21.00000    0.04928    0.08894 =
         0.13739   -0.03998   -0.02820   -0.00873
CL2   6    0.152804    0.271718    0.267510   -21.00000    0.06853    0.17208 =
         0.08957   -0.04411    0.02959    0.02136
CL3   6    0.158756    0.457030    0.081631   -21.00000    0.05898    0.05803 =
         0.19794   -0.00441   -0.04110    0.01787
PART   2
CL1A  6    0.017471    0.155656    0.077025    21.00000    0.03677    0.10853 =
         0.17628   -0.07466    0.01701    0.00175
CL2A  6    0.146573    0.320610    0.255389    21.00000    0.03973    0.16118 =
         0.20816   -0.12986    0.04286   -0.01813
CL3A  6    0.152408    0.434212    0.050045    21.00000    0.11605    0.09637 =
         0.29233    0.02171   -0.08354    0.03153
PART   0
O1    4    0.560720    0.027272    0.219100    11.00000    0.04630    0.04822 =
         0.08571    0.02513    0.01532    0.00321
O2    4    0.281349    0.064917    0.073208    11.00000    0.05236    0.06184 =
         0.08654   -0.02986    0.00365    0.00469
N1    3    0.399438    0.257320    0.164579    11.00000    0.03472    0.05338 =
         0.04960   -0.01482    0.00696    0.00540
H1    2    0.395532    0.335130    0.197332    11.00000   -1.20000
N2    3    0.580744    0.164569    0.051460    11.00000    0.10330    0.05034 =
         0.06024   -0.00944    0.04949    0.00403
H2    2    0.601972    0.080180    0.035968    11.00000   -1.20000
N3    3    0.641785    0.315344    0.228961    11.00000    0.03210    0.06061 =
         0.05923   -0.01231    0.01715   -0.00069
H3    2    0.604764    0.372957    0.262633    11.00000   -1.20000
C1    1    0.287214    0.185099    0.118753    11.00000    0.04538    0.05059 =
         0.05464   -0.01463    0.00513    0.00540
C2    1    0.157857    0.269688    0.128746    11.00000    0.03928    0.07211 =
         0.09851   -0.03352   -0.00483    0.00559
C3    1    0.575689    0.292251   -0.019671    11.00000    0.26263    0.08263 =
         0.06216    0.00598    0.07599    0.00066
AFIX 137
H3A   2    0.640088    0.278139   -0.064142    11.00000   -1.50000
H3B   2    0.595421    0.384513    0.020803    11.00000   -1.50000
H3C   2    0.488182    0.299379   -0.063183    11.00000   -1.50000
AFIX   0
C4    1    0.786205    0.312720    0.245785    11.00000    0.03841    0.08958 =
         0.11930   -0.01603    0.02281   -0.00775
AFIX 137
H4A   2    0.817107    0.402633    0.215220    11.00000   -1.50000
H4B   2    0.814489    0.223606    0.212600    11.00000   -1.50000
H4C   2    0.822563    0.310186    0.320664    11.00000   -1.50000
HKLF 4
REM  HM in P2(1)/c
REM R1 =  0.0765 for   1419 Fo > 4sig(Fo)  and  0.0951 for all   1908 data
REM    157 parameters refined using     33 restraints
END
WGHT      0.1369      0.0000
REM Highest difference peak  0.824,  deepest hole -0.768,  1-sigma level  0.136
Q1    1   0.4401  0.1801  0.1672  11.00000  0.05    0.82
Q2    1  -0.0989  0.1746  0.0690  11.00000  0.05    0.58
Q3    1   0.1419  0.1119  0.0709  11.00000  0.05    0.53
Q4    1   0.2705  0.2899  0.2692  11.00000  0.05    0.53
Q5    1   0.0261  0.4511  0.1053  11.00000  0.05    0.50
Q6    1   0.6757  0.1786  0.1719  11.00000  0.05    0.50
Q7    1   0.2822  0.4475  0.0520  11.00000  0.05    0.48
Q8    1   0.7078  0.1696  0.0603  11.00000  0.05    0.48
Q9    1   0.0329  0.2924  0.2586  11.00000  0.05    0.43
Q10   1   0.3211  0.2546  0.1537  11.00000  0.05    0.43
Q11   1   0.6617  0.0534  0.2241  11.00000  0.05    0.40
Q12   1   0.4577  0.0096  0.2170  11.00000  0.05    0.39
Q13   1   0.3975  0.1068  0.0855  11.00000  0.05    0.36
Q14   1   0.8795  0.1653  0.1587  11.00000  0.05    0.32
Q15   1   0.6789  0.5602  0.0453  11.00000  0.05    0.27
Q16   1   0.7069  0.2638  0.2324  11.00000  0.05    0.27
Q17   1   0.5343  0.3338  0.2349  11.00000  0.05    0.27
Q18   1   0.7800  0.1069  0.2021  11.00000  0.05    0.27
Q19   1   0.8557  0.2174  0.2838  11.00000  0.05    0.26
Q20   1   0.6287  0.5310  0.1735  11.00000  0.05    0.22
;
