# Supplementary material for: N,N′-Dimethyl-N′′-(trichloroacet­yl)phospho­ramide
Source: Acta Crystallogr Sect E Struct Rep Online. 2013 Nov 9;69(Pt 12):o1759. doi: 10.1107/S1600536813030389 (PMC4004432; doi:10.1107/S1600536813030389)
Supplement: Supplementary file 2 [file e-69-o1759-Isup2.hkl]

# 
# h,k,l, Fc-squared, Fo-squared, sigma(Fo-squared) and status flag 
# 
data_I
_shelx_title ' HM in P2(1)/c' 
_shelx_refln_list_code          4 
_shelx_F_calc_maximum      156.42 
_exptl_crystal_F_000       544.00 
_reflns_d_resolution_high  0.8409 
 
loop_ 
 _symmetry_equiv_pos_as_xyz 
 'x, y, z' 
 '-x, y+1/2, -z+1/2' 
 '-x, -y, -z' 
 'x, -y-1/2, z-1/2' 
 
_cell_length_a    10.2310 
_cell_length_b     8.7540 
_cell_length_c    12.8260 
_cell_angle_alpha  90.000 
_cell_angle_beta  101.270 
_cell_angle_gamma  90.000 
 
_shelx_F_squared_multiplier     1.000 
 
loop_ 
 _refln_index_h 
 _refln_index_k 
 _refln_index_l 
 _refln_F_squared_calc 
 _refln_F_squared_meas 
 _refln_F_squared_sigma 
 _refln_observed_status 
   1   0   0      984.07      492.15     11.94 o 
   2   0   0     1109.00      690.01      8.13 o 
   3   0   0     4150.11     2856.10     20.22 o 
   4   0   0     1097.12      822.75     31.96 o 
   5   0   0     4282.69     3576.19    104.15 o 
   6   0   0     1300.23     1210.28     62.33 o 
   7   0   0     7070.72     7174.21    182.14 o 
   8   0   0       29.38       32.79      2.09 o 
   9   0   0        6.87        3.86      2.29 o 
  10   0   0      544.72      556.78     35.55 o 
  11   0   0      118.53       87.96      9.69 o 
   1   1   0     2116.73     1574.24    191.32 o 
   2   1   0    17133.09    10003.31    256.61 o 
   3   1   0      568.09      373.61     10.67 o 
   4   1   0     1541.92     1343.76     38.11 o 
   5   1   0     2799.93     2420.34    141.85 o 
   6   1   0        0.08        0.00    189.14 o 
   7   1   0        9.12        9.72      2.15 o 
   8   1   0     3854.06     3920.54     46.95 o 
   9   1   0      251.93      309.05      8.41 o 
  10   1   0        2.77        6.26      3.14 o 
  11   1   0       52.28       53.62     11.63 o 
   0   2   0    16404.30    10330.99     43.52 o 
   1   2   0      243.20      199.16     25.29 o 
   2   2   0     1295.31      877.47     51.71 o 
   3   2   0       84.84       73.49      2.20 o 
   4   2   0      194.04      162.77      9.68 o 
   5   2   0     1100.74     1044.37     76.92 o 
   6   2   0      100.79       78.57      3.23 o 
   7   2   0      133.65      148.54      4.23 o 
   8   2   0       49.71       54.13      4.09 o 
   9   2   0       53.89       61.94      2.72 o 
  10   2   0       14.48       10.07      2.60 o 
  11   2   0        0.60        4.63      6.23 o 
   1   3   0      221.59      295.03     66.46 o 
   2   3   0       50.26       73.51     10.34 o 
   3   3   0      520.42      418.11     20.94 o 
   4   3   0      164.92      143.00      4.34 o 
   5   3   0       25.39       20.03      1.48 o 
   6   3   0       51.61       62.68      2.17 o 
   7   3   0       32.93       37.06      3.04 o 
   8   3   0       45.79       44.90      4.23 o 
   9   3   0        6.63        0.00    381.87 o 
  10   3   0        0.74        6.40      6.66 o 
  11   3   0        0.22        6.58      5.38 o 
   0   4   0      567.24      477.64     15.23 o 
   1   4   0       79.15      107.24     28.68 o 
   2   4   0      341.54      328.42     18.78 o 
   3   4   0     1032.27      762.80     15.94 o 
   4   4   0      715.18      602.12     49.76 o 
   5   4   0       64.86       72.83      2.55 o 
   6   4   0       10.43       10.15      4.95 o 
   7   4   0       28.86       33.15      2.18 o 
   8   4   0       32.26       35.37     11.59 o 
   9   4   0      145.36      159.81     12.31 o 
  10   4   0        3.99        2.81      7.35 o 
  11   4   0        6.84        6.65      6.72 o 
   1   5   0     2102.57     2411.38    381.82 o 
   2   5   0        0.70        3.10      5.95 o 
   3   5   0      153.20      153.04     13.67 o 
   4   5   0     1189.19      992.09     22.28 o 
   5   5   0      248.98      243.25     37.45 o 
   6   5   0      286.30      314.96     16.24 o 
   7   5   0        4.42        7.23      5.15 o 
   8   5   0       10.70        9.88      1.80 o 
   9   5   0        0.10        6.57      4.76 o 
  10   5   0       96.13       95.27      2.61 o 
   0   6   0     1322.95     1099.84     21.60 o 
   1   6   0      355.89      380.46     82.35 o 
   2   6   0     1083.22     1189.09     68.39 o 
   3   6   0       28.26       20.42      2.09 o 
   4   6   0      434.43      371.78     30.85 o 
   5   6   0      170.54      151.00     20.57 o 
   6   6   0        0.33        1.56     23.73 o 
   7   6   0       39.68       48.50      2.55 o 
   8   6   0       93.80      110.33      3.22 o 
   9   6   0      283.85      316.33     18.35 o 
   1   7   0       21.74       22.98      3.01 o 
   2   7   0     1010.92     1116.89     66.44 o 
   3   7   0      769.14      693.55     88.13 o 
   5   7   0      300.73      300.25     38.20 o 
   6   7   0       86.68       96.53      4.84 o 
   7   7   0        0.30        4.14      7.45 o 
   8   7   0      203.17      239.71     21.36 o 
   0   8   0     1039.95     1005.48     36.32 o 
   1   8   0       51.66       52.22      6.58 o 
   2   8   0       11.59       11.83      7.69 o 
   3   8   0       13.63        1.28     28.64 o 
   5   8   0        0.54        0.00    355.46 o 
   6   8   0        3.47        4.67      2.24 o 
   7   8   0      110.80      128.02      3.61 o 
   1   9   0       24.00       18.25      7.60 o 
 -12   1   1        8.83        8.98      4.34 o 
 -11   1   1      288.40      253.66     50.11 o 
 -10   1   1       14.25       22.25      6.89 o 
  -9   1   1       70.52       78.03      4.66 o 
  -8   1   1        7.50        9.96      5.00 o 
  -7   1   1        2.45        4.71      4.82 o 
  -6   1   1      137.64      145.61      4.41 o 
  -5   1   1       20.68       18.48      2.05 o 
  -4   1   1    12206.73     9358.84    135.29 o 
  -3   1   1       76.74       52.83      7.34 o 
  -2   1   1      573.32      411.99     13.33 o 
  -1   1   1     1918.91     1621.55    139.51 o 
   0   1   1      538.60      674.63      5.96 o 
   1   1   1      141.99      173.15     17.92 o 
   2   1   1     1678.53     1390.66     12.72 o 
   3   1   1    13142.65     9758.00     39.27 o 
   4   1   1       45.07       41.73      3.21 o 
   5   1   1        0.77        3.20      4.52 o 
   6   1   1     2157.04     2190.49     57.07 o 
   7   1   1      438.48      424.02     11.38 o 
   8   1   1        6.36       11.08      2.61 o 
   9   1   1      143.59      176.98      5.33 o 
  10   1   1       48.75       57.86      5.88 o 
  11   1   1       28.17       27.11      1.90 o 
 -11   2   1        1.14        9.42      6.43 o 
 -10   2   1       13.94       20.87     10.44 o 
  -9   2   1       97.09      114.72      3.45 o 
  -8   2   1      722.59      805.29     21.58 o 
  -7   2   1      329.11      315.88      9.00 o 
  -6   2   1     1545.60     1613.37    116.83 o 
  -5   2   1      510.34      541.04     12.85 o 
  -4   2   1       48.20       45.41      2.96 o 
  -3   2   1     3733.70     2703.04     21.96 o 
  -2   2   1     4779.74     2972.06     98.98 o 
  -1   2   1     1274.87      752.30    170.74 o 
   0   2   1       74.98       81.18      2.18 o 
   1   2   1     2194.35     2691.37    207.00 o 
   2   2   1     2197.17     2187.76     40.31 o 
   3   2   1       41.63       42.98      4.57 o 
   4   2   1    10827.01     9162.35    406.57 o 
   5   2   1      215.10      192.58     11.58 o 
   6   2   1        0.06        6.85      4.62 o 
   7   2   1      413.52      427.49     17.63 o 
   8   2   1       16.15       15.63      2.70 o 
   9   2   1      339.13      409.78     16.22 o 
  10   2   1       29.88       32.09      2.11 o 
  11   2   1      532.66      425.05    120.92 o 
 -11   3   1      232.35      189.17     55.75 o 
 -10   3   1        0.09        3.43      5.28 o 
  -9   3   1       38.43       42.08      5.78 o 
  -8   3   1       16.13       20.42      1.94 o 
  -7   3   1      329.25      350.25     10.21 o 
  -6   3   1     2247.72     2311.58    144.39 o 
  -5   3   1      310.74      269.88     27.12 o 
  -4   3   1     2447.14     2069.17     93.90 o 
  -3   3   1      213.95      137.49      3.99 o 
  -2   3   1      876.95      556.81     26.86 o 
  -1   3   1     1492.15      961.67    126.71 o 
   0   3   1     5318.53     5661.47     29.67 o 
   1   3   1      283.90      342.27      8.52 o 
   2   3   1     1625.46     1920.90     90.02 o 
   3   3   1      694.88      686.17     13.45 o 
   4   3   1       34.29       31.30      2.32 o 
   5   3   1      948.31      893.12     65.83 o 
   6   3   1      142.90      164.14     12.86 o 
   7   3   1      775.00      865.37     51.31 o 
   8   3   1       11.16       15.44      6.48 o 
   9   3   1       49.31       53.30      4.39 o 
  10   3   1       17.32       12.91      6.41 o 
  11   3   1        0.80        5.70      5.36 o 
 -11   4   1        6.95        4.75      2.25 o 
 -10   4   1       48.14       54.04      2.24 o 
  -9   4   1        1.39        3.76      6.04 o 
  -8   4   1      562.70      635.51     20.69 o 
  -7   4   1       66.36       72.64      6.71 o 
  -6   4   1      476.54      513.29     19.85 o 
  -5   4   1      251.62      239.51     23.25 o 
  -4   4   1      108.31       96.90      8.14 o 
  -3   4   1       21.51       19.89      3.21 o 
  -2   4   1        0.29        2.78      5.57 o 
  -1   4   1      310.95      219.88     12.52 o 
   0   4   1        1.37        7.37      5.59 o 
   1   4   1       15.84       22.84      1.56 o 
   2   4   1     5034.13     6077.95    121.18 o 
   3   4   1        1.41       11.76      6.24 o 
   4   4   1      702.67      567.56     18.26 o 
   5   4   1      579.63      532.07     39.49 o 
   6   4   1       99.57      101.46      2.80 o 
   7   4   1      629.77      699.57     20.10 o 
   8   4   1       35.27       41.22      2.56 o 
   9   4   1      362.35      425.63     19.63 o 
  10   4   1        0.92        5.43      5.88 o 
 -10   5   1        6.47        2.40      6.32 o 
  -9   5   1       87.13      104.35      2.98 o 
  -8   5   1       31.89       46.59      3.31 o 
  -7   5   1        2.96        4.52      7.18 o 
  -6   5   1      425.41      456.37     13.28 o 
  -5   5   1      106.95      101.40      5.35 o 
  -4   5   1     1819.44     1555.36    112.57 o 
  -3   5   1      449.68      356.30     13.53 o 
  -2   5   1      527.71      407.47     41.32 o 
  -1   5   1       23.68       25.10      4.41 o 
   0   5   1      301.98      320.35     17.02 o 
   1   5   1      155.47      157.30      7.69 o 
   2   5   1      280.69      377.86     40.07 o 
   3   5   1      857.02      888.88     38.00 o 
   4   5   1      520.97      446.08     24.47 o 
   5   5   1      241.55      227.90     14.44 o 
   6   5   1      391.26      412.12     25.31 o 
   7   5   1      520.55      588.26     15.87 o 
   8   5   1       24.30       32.21      8.47 o 
   9   5   1       74.35       96.39      2.84 o 
  10   5   1        2.64        2.87      3.19 o 
  -9   6   1       88.80       99.70      3.00 o 
  -8   6   1       24.48       24.38      3.12 o 
  -7   6   1      185.37      184.93      5.80 o 
  -6   6   1      287.37      307.60     16.41 o 
  -5   6   1      208.95      231.27     19.93 o 
  -4   6   1       24.96       26.74      2.24 o 
  -3   6   1      195.83      183.65      5.89 o 
  -2   6   1      798.05      666.01     28.30 o 
  -1   6   1      245.69      206.87     32.24 o 
   0   6   1        1.32        5.82      4.60 o 
   1   6   1      833.36     1013.07     75.19 o 
   2   6   1        0.03        0.00    389.27 o 
   3   6   1        6.93        8.11      3.05 o 
   4   6   1      879.51      683.25     71.18 o 
   5   6   1        6.52        5.85      2.93 o 
   6   6   1      202.48      207.91      5.88 o 
   7   6   1        1.56        8.20      4.26 o 
   8   6   1      104.48      123.05      6.23 o 
   9   6   1       42.13       52.74      3.21 o 
  -8   7   1       48.79       59.99      2.34 o 
  -7   7   1       11.64       14.70      3.18 o 
  -6   7   1       23.95       29.57      6.62 o 
  -5   7   1        1.44        0.00    498.67 o 
  -3   7   1       13.95       15.88      7.96 o 
  -2   7   1      319.79      281.42     39.49 o 
  -1   7   1        6.72       11.68     10.90 o 
   0   7   1      125.60      116.45     35.18 o 
   1   7   1        2.74        1.55     24.50 o 
   2   7   1        1.11       11.03      7.06 o 
   3   7   1      125.76      154.41     15.99 o 
   4   7   1       20.41       10.67     10.57 o 
   5   7   1      107.85      128.64     18.42 o 
   6   7   1        5.66        9.89      5.82 o 
   7   7   1        7.25        4.98      6.78 o 
   8   7   1       12.57       14.16      2.18 o 
  -7   8   1       70.81       86.56      2.81 o 
  -6   8   1       69.39       75.08      2.60 o 
  -5   8   1        6.58       12.69      6.36 o 
  -3   8   1        1.01        2.61     27.15 o 
  -2   8   1       51.85       44.67      2.85 o 
  -1   8   1        9.37        5.21      9.90 o 
   0   8   1      165.47      160.24     13.60 o 
   1   8   1      214.31      228.06      9.05 o 
   2   8   1      184.16      201.99      5.40 o 
   5   8   1        6.66        4.92      8.08 o 
   6   8   1        1.49        0.00    347.47 o 
   7   8   1        4.38        7.78      1.90 o 
  -6   9   1        9.00        8.32      3.22 o 
  -2   9   1       78.40       61.35      4.60 o 
  -1   9   1       46.86       31.93     10.05 o 
   0   9   1       95.65       99.10      3.25 o 
   1   9   1       40.05       51.86      2.86 o 
   5   9   1       32.37       30.60      2.70 o 
   0  10   1       61.19       53.80      3.21 o 
 -12   0   2        4.39        0.00    239.09 o 
 -11   0   2      191.88      151.53     23.46 o 
 -10   0   2      448.55      466.25     24.37 o 
  -9   0   2       25.42       68.37      2.57 o 
  -8   0   2     2955.86     2998.77     88.03 o 
  -7   0   2       13.08        7.94      4.30 o 
  -6   0   2      513.53      416.69     11.71 o 
  -5   0   2     1424.04     1285.88     36.39 o 
  -4   0   2    10071.45     7208.74     72.28 o 
  -3   0   2     1083.68      840.88     11.12 o 
  -2   0   2     7713.73     6877.95     26.26 o 
  -1   0   2    15020.42    15889.35    424.58 o 
   0   0   2     1599.14     1919.22     18.00 o 
   1   0   2      477.25      543.90     31.61 o 
   2   0   2     1219.89     1237.82     19.80 o 
   3   0   2     8655.14     6991.83     42.88 o 
   4   0   2       58.12       63.39      5.68 o 
   5   0   2      984.05      731.53     24.75 o 
   6   0   2        6.22       19.15      5.85 o 
   7   0   2       59.36       55.80      2.36 o 
   8   0   2     1056.65     1107.51     26.13 o 
   9   0   2      283.81      331.95     11.06 o 
  10   0   2      325.42      293.03      8.97 o 
  11   0   2       76.59       71.97      4.74 o 
 -12   1   2      429.86      301.23     69.58 o 
 -11   1   2        1.91        0.32     63.02 o 
 -10   1   2      105.79      126.63      4.54 o 
  -9   1   2       18.98       22.93      2.07 o 
  -8   1   2      255.48      254.71     10.09 o 
  -7   1   2      282.59      297.13      8.60 o 
  -6   1   2      403.87      364.67     10.14 o 
  -5   1   2      258.13      171.63     11.54 o 
  -4   1   2      179.67      150.52      7.78 o 
  -3   1   2     1554.20     1171.91     73.48 o 
  -2   1   2     3513.01     3044.40    114.73 o 
  -1   1   2      616.49      603.01      7.95 o 
   0   1   2    24468.08    25660.67   2214.64 o 
   1   1   2      383.70      386.38      6.90 o 
   2   1   2      300.02      316.96     25.49 o 
   3   1   2        9.71        9.99      2.07 o 
   4   1   2      858.35      682.23     25.46 o 
   5   1   2     3300.92     2640.63    158.66 o 
   6   1   2      254.98      272.15     12.92 o 
   7   1   2     2600.21     2613.58     36.90 o 
   8   1   2      285.84      271.69      7.46 o 
   9   1   2      146.21      142.91      3.66 o 
  10   1   2        4.60        7.54      5.88 o 
  11   1   2      206.67      156.58     19.70 o 
 -11   2   2       90.75       76.88     17.18 o 
 -10   2   2      234.98      234.90     18.68 o 
  -9   2   2       46.57       66.73      2.65 o 
  -8   2   2       39.54       52.02      3.47 o 
  -7   2   2      230.01      237.83      7.13 o 
  -6   2   2        5.27        1.87      7.34 o 
  -5   2   2       18.62       42.02     19.40 o 
  -4   2   2     3604.02     2595.97    187.23 o 
  -3   2   2     2810.51     2209.85    209.48 o 
  -2   2   2     2241.70     1845.45    126.75 o 
  -1   2   2     1448.00     1482.49    199.24 o 
   0   2   2     3333.84     3724.20    120.97 o 
   1   2   2       38.15       48.44      1.98 o 
   2   2   2     6757.61     7875.27     41.54 o 
   3   2   2     1921.84     1685.56     95.93 o 
   4   2   2      420.22      373.41     20.09 o 
   5   2   2       15.89       30.57     12.47 o 
   6   2   2     1320.74     1314.62     37.35 o 
   7   2   2       45.96       43.92      5.36 o 
   8   2   2       20.71       26.77      2.13 o 
   9   2   2      225.84      215.89      7.47 o 
  10   2   2       35.97       41.79      2.50 o 
  11   2   2       61.30       46.93      9.69 o 
 -11   3   2       19.30       15.77      5.90 o 
 -10   3   2        0.05        7.68      7.01 o 
  -9   3   2       22.50       25.72      2.10 o 
  -8   3   2      228.43      241.76     18.33 o 
  -7   3   2       33.01       31.02      2.43 o 
  -6   3   2      771.46      735.69     18.51 o 
  -5   3   2       10.45        8.73      1.70 o 
  -4   3   2      588.24      518.78     24.46 o 
  -3   3   2      616.74      454.58     39.21 o 
  -2   3   2     1133.48      818.31    200.69 o 
  -1   3   2      389.05      380.85     63.63 o 
   0   3   2      333.61      429.93      9.20 o 
   1   3   2     4412.27     5957.77    105.36 o 
   2   3   2        4.82        6.84      4.70 o 
   3   3   2        0.04        0.35     34.62 o 
   4   3   2      323.58      283.89     11.62 o 
   5   3   2      696.42      588.54     46.05 o 
   6   3   2       11.37        6.09      5.38 o 
   7   3   2       86.98       94.10      2.84 o 
   8   3   2      399.30      433.25     11.43 o 
   9   3   2        1.46       13.84      7.50 o 
  10   3   2       57.84       57.86      5.02 o 
  11   3   2       20.49       19.16      8.04 o 
 -11   4   2        0.59        3.79      3.71 o 
 -10   4   2       45.04       50.56      2.25 o 
  -9   4   2       15.95       19.73      4.24 o 
  -8   4   2        0.03        0.00    409.47 o 
  -7   4   2      169.49      170.64      4.63 o 
  -6   4   2        0.61        4.08      2.42 o 
  -5   4   2      190.04      192.35     21.70 o 
  -4   4   2      206.89      214.44     17.43 o 
  -3   4   2       82.93       74.05      5.22 o 
  -2   4   2      413.39      276.77     58.78 o 
  -1   4   2      305.57      336.15     66.88 o 
   0   4   2      596.23      781.67     14.48 o 
   1   4   2      179.78      215.25      6.34 o 
   2   4   2        4.90      219.18    127.13 o 
   3   4   2       52.88       67.61      2.28 o 
   4   4   2      530.31      487.15     13.83 o 
   5   4   2        4.62        4.38      3.84 o 
   6   4   2       22.67       28.33      6.36 o 
   7   4   2       51.18       62.79      3.81 o 
   8   4   2        3.90        7.19      6.52 o 
   9   4   2       14.74       13.35      2.61 o 
  10   4   2       41.30       40.63      1.91 o 
 -10   5   2       29.23       30.57      7.94 o 
  -9   5   2       83.64       94.90      3.09 o 
  -8   5   2        3.07        8.55      7.08 o 
  -7   5   2        3.63        1.74      2.52 o 
  -6   5   2      119.43      123.87      4.33 o 
  -5   5   2        0.64        4.89      5.77 o 
  -4   5   2      203.20      190.74     10.07 o 
  -3   5   2       75.82       61.22      5.80 o 
  -2   5   2     1379.34      968.84    189.95 o 
  -1   5   2        0.31        0.00    267.84 o 
   0   5   2        2.75        2.83      6.08 o 
   1   5   2      211.64      289.50      8.26 o 
   2   5   2      577.06      785.64     18.22 o 
   3   5   2      476.98      535.12     23.01 o 
   4   5   2      892.29      757.79     21.13 o 
   5   5   2      126.52      116.04     13.65 o 
   6   5   2       49.83       41.99      2.34 o 
   7   5   2        0.47        4.53      7.18 o 
   8   5   2       48.07       58.25      2.44 o 
   9   5   2      382.63      412.53     21.55 o 
  10   5   2        8.45       13.35      2.30 o 
  -9   6   2       29.81       41.61      6.78 o 
  -8   6   2      128.64      163.72      4.55 o 
  -7   6   2        1.33       10.86      6.67 o 
  -6   6   2      368.36      421.73     22.34 o 
  -5   6   2        0.01        2.94      8.54 o 
  -4   6   2      738.51      585.84     16.34 o 
  -3   6   2       93.60       83.85     12.27 o 
  -2   6   2      688.60      462.91     82.06 o 
  -1   6   2        7.65        0.13    129.02 o 
   0   6   2      132.92      124.78      5.69 o 
   1   6   2      940.01     1260.78     53.83 o 
   2   6   2       98.42      118.00      3.40 o 
   3   6   2     1142.79     1258.73     65.42 o 
   4   6   2      335.08      291.97     57.03 o 
   5   6   2      256.48      246.83     12.83 o 
   6   6   2      141.44      153.25      4.81 o 
   7   6   2        0.53       10.46      4.75 o 
   8   6   2        0.01        4.70      6.30 o 
   9   6   2       17.63       18.15      7.97 o 
  -9   7   2        7.72        6.86      4.08 o 
  -8   7   2       56.20       69.94      2.35 o 
  -7   7   2       14.71       18.07      1.97 o 
  -6   7   2        8.61        4.04      6.95 o 
  -5   7   2       50.03       60.90      7.95 o 
  -4   7   2      402.38      370.40     14.76 o 
  -3   7   2      367.94      287.28     26.09 o 
  -2   7   2      246.56      176.03      6.79 o 
  -1   7   2      563.79      370.60    128.93 o 
   0   7   2     1115.08      626.31    228.61 o 
   1   7   2       37.31       39.16      3.48 o 
   2   7   2       11.78        8.20      8.77 o 
   3   7   2       14.79       15.20      9.44 o 
   4   7   2       13.73        2.98     13.54 o 
   5   7   2       88.99       75.38      9.16 o 
   6   7   2        7.07        3.24      2.58 o 
   7   7   2      500.62      539.95     14.56 o 
   8   7   2       45.90       54.87      1.98 o 
  -7   8   2        3.72        9.38      5.93 o 
  -6   8   2        5.92        4.89      6.00 o 
  -5   8   2       49.31       58.65      3.58 o 
  -3   8   2      102.27       75.24      4.84 o 
  -2   8   2       90.86       78.61      9.72 o 
  -1   8   2      135.37      101.60     28.16 o 
   0   8   2        6.16       14.52      8.54 o 
   1   8   2       43.67       55.28      6.11 o 
   2   8   2      136.83      159.34      6.66 o 
   4   8   2      130.44      118.59      4.88 o 
   5   8   2       70.82       72.97      9.55 o 
   6   8   2       11.93       11.31      5.19 o 
   7   8   2       48.89       47.11      1.91 o 
  -6   9   2        8.35        5.76      4.32 o 
  -1   9   2       69.29       36.24      4.13 o 
   0   9   2        3.41        3.58     10.04 o 
   1   9   2        3.64        7.51      9.98 o 
   5   9   2       11.65        0.00    444.83 o 
 -12   1   3       68.58       51.90      9.12 o 
 -11   1   3        5.01        0.00    306.75 o 
 -10   1   3      152.74      164.86      5.24 o 
  -9   1   3       32.71       34.33      2.22 o 
  -8   1   3      601.86      613.86     17.97 o 
  -7   1   3       16.58        9.37      3.45 o 
  -6   1   3      105.04       99.83      2.99 o 
  -5   1   3     1390.72     1156.95    103.09 o 
  -4   1   3      332.66      260.14     10.97 o 
  -3   1   3      341.42      315.11     14.91 o 
  -2   1   3     1721.22     1899.92     45.54 o 
  -1   1   3      566.33      724.04      9.79 o 
   0   1   3      774.52      971.51     10.81 o 
   1   1   3     1136.30     1350.20     13.82 o 
   2   1   3      242.88      217.48      8.66 o 
   3   1   3      899.82      828.90     17.19 o 
   4   1   3      763.08      710.65     36.29 o 
   5   1   3     1509.63     1128.76     70.94 o 
   6   1   3      145.15      137.33      4.07 o 
   7   1   3       94.87      102.20      2.88 o 
   8   1   3       54.40       56.58      2.59 o 
   9   1   3       30.67       32.80      8.51 o 
  10   1   3        0.19        9.45      6.48 o 
  11   1   3      148.58      109.90     16.97 o 
 -11   2   3       18.09       12.29      5.42 o 
 -10   2   3        0.47        1.84     12.80 o 
  -9   2   3       22.30       41.94      4.37 o 
  -8   2   3      290.40      311.99     10.71 o 
  -7   2   3       15.78        5.64      7.13 o 
  -6   2   3      918.36      869.01     31.66 o 
  -5   2   3      130.30      102.24      3.38 o 
  -4   2   3     1997.13     1584.58     90.96 o 
  -3   2   3      187.81      176.99     14.28 o 
  -2   2   3      340.55      359.85     43.63 o 
  -1   2   3       40.95       56.01      6.47 o 
   0   2   3     7399.40     9156.44    203.44 o 
   1   2   3      179.04      217.22     10.21 o 
   2   2   3       85.42       83.68      7.05 o 
   3   2   3     4992.50     5188.12    167.68 o 
   4   2   3       46.45       40.22      3.79 o 
   5   2   3     1696.26     1459.74    109.99 o 
   6   2   3       24.67       28.42      1.87 o 
   7   2   3      383.10      413.56     19.82 o 
   8   2   3       37.90       44.30      2.34 o 
   9   2   3       63.88       66.31      2.76 o 
  10   2   3      116.36      124.74     16.07 o 
  11   2   3        6.58        0.72     18.29 o 
 -11   3   3       36.90       25.95      6.12 o 
 -10   3   3      176.35      197.50     10.24 o 
  -9   3   3        5.55        7.64      7.98 o 
  -8   3   3     1668.22     1850.32     53.32 o 
  -7   3   3       63.53       76.13      2.72 o 
  -6   3   3       24.02       23.19      1.73 o 
  -5   3   3        1.08        2.75      5.04 o 
  -4   3   3        5.34        8.74      3.89 o 
  -3   3   3      211.82      155.22     15.44 o 
  -2   3   3     2776.11     2602.36    369.63 o 
  -1   3   3     1103.17     1062.81    130.80 o 
   0   3   3       74.80       95.06      2.68 o 
   1   3   3      792.62     1075.77     70.98 o 
   2   3   3     3588.99     4564.25     44.42 o 
   3   3   3      534.45      618.22     37.77 o 
   4   3   3      224.93      265.07     15.93 o 
   5   3   3      628.61      543.66     66.00 o 
   6   3   3      133.41      134.89      3.78 o 
   7   3   3      641.20      633.94     17.10 o 
   8   3   3      137.91      145.24      3.76 o 
   9   3   3      337.18      381.62     12.90 o 
  10   3   3       24.66       21.76      1.79 o 
 -11   4   3        3.50        5.62      4.20 o 
 -10   4   3      103.93       99.50      2.99 o 
  -9   4   3        4.06        4.13      2.60 o 
  -8   4   3       96.69      108.86      3.69 o 
  -7   4   3       28.90       29.37      9.06 o 
  -6   4   3     1069.61      991.79     51.82 o 
  -5   4   3       13.35       10.82      4.77 o 
  -4   4   3      178.11      135.73      6.56 o 
  -3   4   3     1564.25     1174.95    171.69 o 
  -2   4   3      339.80      318.77     39.92 o 
  -1   4   3      123.68      133.09     25.47 o 
   0   4   3     5953.38     7461.77    174.17 o 
   1   4   3      618.90      598.55     19.39 o 
   2   4   3      116.74      145.01      5.39 o 
   3   4   3      231.76      267.39     13.37 o 
   4   4   3     1374.51     1207.05     23.97 o 
   5   4   3     1696.72     1620.38    194.47 o 
   6   4   3      253.13      240.72     10.91 o 
   7   4   3      933.03     1070.60     27.04 o 
   8   4   3       24.06       34.12      2.14 o 
   9   4   3       44.02       52.90      2.64 o 
  10   4   3        0.96        1.57     10.44 o 
 -10   5   3      145.00      152.54      5.33 o 
  -9   5   3       27.98       37.15      2.14 o 
  -8   5   3      568.20      628.08     17.27 o 
  -7   5   3       45.80       48.18      6.32 o 
  -6   5   3        0.12        2.06      2.43 o 
  -5   5   3      128.82      125.34      9.41 o 
  -4   5   3       29.12       26.63      8.03 o 
  -3   5   3      618.23      426.26     57.02 o 
  -2   5   3       10.11        5.04      7.29 o 
  -1   5   3      770.42      682.56     96.28 o 
   0   5   3      393.30      429.48     11.96 o 
   1   5   3     1159.43     1601.32     25.47 o 
   2   5   3      213.68      306.06      8.79 o 
   3   5   3       80.40      109.35      6.05 o 
   4   5   3       21.16       24.74      2.01 o 
   5   5   3        4.79        9.30      6.09 o 
   6   5   3      426.48      434.79     11.80 o 
   7   5   3       97.93      109.03      3.51 o 
   8   5   3       39.48       37.79      2.20 o 
   9   5   3       86.12       95.41      6.49 o 
  -9   6   3        1.71        0.00    218.29 o 
  -8   6   3       17.15       10.11      6.45 o 
  -7   6   3      114.57      109.61      3.35 o 
  -6   6   3       13.75       10.83      5.91 o 
  -5   6   3      418.02      400.07     45.34 o 
  -4   6   3      339.71      257.36     18.35 o 
  -3   6   3        2.08        4.07      6.48 o 
  -2   6   3        0.04        4.73      6.81 o 
  -1   6   3       28.81       20.94      4.10 o 
   0   6   3       22.85       38.59     12.12 o 
   1   6   3        0.03        3.53      5.00 o 
   2   6   3      325.66      383.42     10.60 o 
   3   6   3      930.83     1042.97     26.48 o 
   4   6   3        1.26        4.86      5.83 o 
   5   6   3       31.07       28.13      2.26 o 
   6   6   3       64.01       69.03      2.72 o 
   7   6   3       10.50        6.43      3.24 o 
   8   6   3       15.32       19.37      4.38 o 
  -8   7   3        1.43        5.73      4.94 o 
  -7   7   3        3.92        6.29      5.20 o 
  -6   7   3       14.84       17.93      8.08 o 
  -5   7   3       10.02        8.59      5.85 o 
  -4   7   3       38.57       31.49      3.46 o 
  -3   7   3       21.94       17.78      7.18 o 
  -2   7   3       23.89       13.99      6.03 o 
  -1   7   3        0.12        8.21      9.71 o 
   0   7   3        0.22        6.82      3.85 o 
   1   7   3        0.07        0.59     74.52 o 
   2   7   3      100.17      129.40      4.21 o 
   3   7   3      111.08      108.72      4.98 o 
   4   7   3        0.83        3.16      6.79 o 
   5   7   3       15.74       16.10      2.36 o 
   6   7   3        5.03        7.45      2.18 o 
   7   7   3        6.86        9.20      2.22 o 
   8   7   3        5.12        5.85      4.54 o 
  -7   8   3       30.21       35.57      1.85 o 
  -6   8   3       22.93       19.00      5.43 o 
  -5   8   3       12.18       10.87      9.69 o 
  -2   8   3       27.21        1.91     45.41 o 
  -1   8   3       25.09       16.51      8.28 o 
   0   8   3        0.19        9.07      8.02 o 
   1   8   3        7.11        9.41      3.15 o 
   2   8   3       21.42       15.55     10.60 o 
   4   8   3        0.48        0.87      4.50 o 
   5   8   3       30.53       30.17      4.16 o 
   6   8   3       38.98       35.69      1.87 o 
  -1   9   3       40.11       12.08      9.66 o 
   0   9   3       40.76       44.39      3.45 o 
   4   9   3       40.09       28.92      2.74 o 
   5   9   3       21.97       23.67      2.08 o 
 -12   0   4      295.64      250.66     45.75 o 
 -11   0   4      170.12      127.62     13.00 o 
 -10   0   4       24.62       24.58      1.99 o 
  -9   0   4      535.19      468.54     13.23 o 
  -8   0   4      181.72      151.19      9.91 o 
  -7   0   4     1302.98     1207.75     66.90 o 
  -6   0   4      401.02      289.65     12.18 o 
  -5   0   4     2132.14     1818.10     23.10 o 
  -4   0   4     2903.79     2540.67     24.46 o 
  -3   0   4       83.08      103.21      4.48 o 
  -2   0   4      406.55      358.21     23.76 o 
  -1   0   4     4872.63     5216.28    130.09 o 
   0   0   4     1434.85     1724.91     13.27 o 
   1   0   4     4861.97     6008.15    123.03 o 
   2   0   4      651.57      562.49     42.37 o 
   3   0   4     1080.16     1021.00     81.80 o 
   4   0   4        5.13       13.19      2.57 o 
   5   0   4        7.43       17.70      3.89 o 
   6   0   4      962.36      864.49     25.60 o 
   7   0   4     2659.96     2570.61    101.67 o 
   8   0   4       81.40       78.48      2.69 o 
   9   0   4      221.88      250.77      8.20 o 
  10   0   4       40.78       56.00      4.73 o 
 -12   1   4      130.09       87.89     18.99 o 
 -11   1   4        3.70        0.00    342.24 o 
 -10   1   4       82.11      105.92      5.73 o 
  -9   1   4      532.70      547.60     18.15 o 
  -8   1   4      158.87      156.94      4.76 o 
  -7   1   4        0.16        1.40     14.78 o 
  -6   1   4     2989.95     2442.17    127.88 o 
  -5   1   4      139.98      115.40     12.60 o 
  -4   1   4      851.18      804.39     19.34 o 
  -3   1   4      207.54      228.68      8.44 o 
  -2   1   4     4002.70     4738.69     54.83 o 
  -1   1   4    14286.42    16521.96    136.30 o 
   0   1   4       74.01       85.11      7.55 o 
   1   1   4     2982.44     3802.41     27.32 o 
   2   1   4      930.41     1049.37     22.24 o 
   3   1   4      775.24      777.87     15.54 o 
   4   1   4       48.67       57.68      1.75 o 
   5   1   4       34.35       27.43      2.79 o 
   6   1   4      124.86      130.74      3.47 o 
   7   1   4      452.94      421.87     11.94 o 
   8   1   4      229.91      240.53      6.16 o 
   9   1   4        1.76        5.46      5.26 o 
  10   1   4      109.61      124.59      9.45 o 
 -11   2   4       42.45       42.25      8.22 o 
 -10   2   4        1.63       11.84      8.08 o 
  -9   2   4       69.95       64.09      4.98 o 
  -8   2   4       21.10       19.96      4.76 o 
  -7   2   4      140.21      135.36      3.72 o 
  -6   2   4      358.91      318.14     27.36 o 
  -5   2   4      103.04      103.66      7.33 o 
  -4   2   4      113.47       99.61      5.05 o 
  -3   2   4        0.59        1.94      1.95 o 
  -2   2   4      176.02      228.82     35.44 o 
  -1   2   4      214.41      281.11     27.35 o 
   0   2   4      300.30      417.09      8.98 o 
   1   2   4     2321.47     3257.22     26.09 o 
   2   2   4      354.61      488.37     16.84 o 
   3   2   4      120.63      115.49     12.43 o 
   4   2   4      377.65      360.05     15.13 o 
   5   2   4      155.64      141.87      4.58 o 
   6   2   4      209.82      227.78     11.64 o 
   7   2   4      236.97      249.70     14.51 o 
   8   2   4      392.87      402.56     11.09 o 
   9   2   4      112.15      115.93      3.15 o 
  10   2   4       91.31       88.69     12.36 o 
 -11   3   4        0.97        4.85      5.57 o 
 -10   3   4       38.50       39.85      2.24 o 
  -9   3   4        8.07       10.87      6.21 o 
  -8   3   4       13.93       16.45      2.46 o 
  -7   3   4      166.20      173.04      4.67 o 
  -6   3   4      468.28      384.08     10.97 o 
  -5   3   4       21.67       16.29      4.28 o 
  -4   3   4       47.00       43.97      6.89 o 
  -3   3   4      120.81      100.76     10.10 o 
  -2   3   4      105.21      106.20      4.42 o 
  -1   3   4      395.40      498.15     37.94 o 
   0   3   4     1458.03     2126.83     22.08 o 
   1   3   4      262.24      364.76     12.35 o 
   2   3   4      411.11      520.11     13.95 o 
   3   3   4       46.98       65.61      9.38 o 
   4   3   4       32.49       29.56      1.70 o 
   5   3   4        6.49        5.40      5.03 o 
   6   3   4       27.28       27.50      2.04 o 
   7   3   4       12.89        0.00    538.54 o 
   8   3   4       21.34       27.80      2.17 o 
   9   3   4      126.76      132.37     11.00 o 
  10   3   4       30.00       31.52      1.67 o 
 -11   4   4       14.08       10.50      2.24 o 
 -10   4   4       12.00       11.23      5.63 o 
  -9   4   4       27.22       25.12      2.15 o 
  -8   4   4        0.35        3.38      2.24 o 
  -7   4   4       34.40       39.42      2.27 o 
  -6   4   4       45.18       44.12      2.11 o 
  -5   4   4       84.49       67.34     11.84 o 
  -4   4   4       13.38       12.94      4.88 o 
  -3   4   4        3.64        7.03      3.90 o 
  -2   4   4      538.73      512.30     44.90 o 
  -1   4   4       92.77      113.43     19.34 o 
   0   4   4       25.56       22.07      7.59 o 
   1   4   4       59.62       60.01      3.05 o 
   2   4   4       17.60       14.95      2.31 o 
   3   4   4       24.15       24.68      4.94 o 
   4   4   4      548.54      499.63     14.56 o 
   5   4   4      105.91      103.75      8.49 o 
   6   4   4       49.26       48.48      4.11 o 
   7   4   4        0.58        3.00      8.83 o 
   8   4   4        2.70        4.97      6.58 o 
   9   4   4      100.38       86.48      4.62 o 
 -10   5   4      174.86      176.19      7.51 o 
  -9   5   4        0.06        4.16      7.45 o 
  -8   5   4       19.47       27.48      2.71 o 
  -7   5   4       49.86       41.05      2.34 o 
  -6   5   4       28.65       27.81      7.96 o 
  -5   5   4      192.33      162.37     15.12 o 
  -4   5   4      455.19      327.37     56.71 o 
  -3   5   4      161.84      112.92     26.89 o 
  -2   5   4      634.19      578.25    106.78 o 
  -1   5   4       28.42       62.66     15.14 o 
   0   5   4      119.23      146.84      4.30 o 
   1   5   4      130.88      171.56     13.65 o 
   2   5   4      393.77      452.13     26.98 o 
   3   5   4     1580.62     1829.67     44.92 o 
   4   5   4       34.13       38.04     14.51 o 
   5   5   4      240.47      244.87     21.82 o 
   6   5   4      269.31      281.33     13.66 o 
   7   5   4        7.70        8.30      7.68 o 
   8   5   4       92.34       96.84      4.39 o 
   9   5   4       19.13       11.38      4.70 o 
  -9   6   4        5.09        8.51      1.90 o 
  -8   6   4        0.02        1.69      2.03 o 
  -7   6   4       62.16       73.80      5.97 o 
  -6   6   4        3.11        7.31      5.15 o 
  -5   6   4      640.76      513.57     52.69 o 
  -4   6   4      535.92      446.22     63.35 o 
  -3   6   4      439.01      339.45     55.83 o 
  -2   6   4      320.79      265.96     62.84 o 
  -1   6   4       20.02       30.71     12.31 o 
   0   6   4        7.97       12.08      4.98 o 
   1   6   4        1.39        7.99      5.48 o 
   2   6   4       94.13       96.25      2.99 o 
   3   6   4      294.93      310.88      8.99 o 
   4   6   4        2.18        6.51      8.87 o 
   5   6   4      156.28      146.28     14.35 o 
   6   6   4        2.51        0.00    356.14 o 
   7   6   4      232.95      265.95      7.71 o 
   8   6   4       43.93       52.05      2.03 o 
  -8   7   4      100.51      106.08      6.95 o 
  -7   7   4       15.12       10.92      8.84 o 
  -6   7   4       83.00       95.18      3.30 o 
  -5   7   4       20.52       21.63      2.27 o 
  -4   7   4       13.22       16.71     10.70 o 
  -3   7   4       10.06        4.01      8.38 o 
  -2   7   4      121.93       96.25     13.39 o 
  -1   7   4      879.28      697.30    175.36 o 
   0   7   4        0.21        8.39      6.32 o 
   1   7   4      245.21      285.96     11.45 o 
   2   7   4       32.89       51.37      6.46 o 
   3   7   4      223.77      272.97     10.20 o 
   4   7   4       34.89       24.94      4.24 o 
   5   7   4      142.13      135.35     18.05 o 
   6   7   4      102.94      100.79      6.74 o 
   7   7   4       19.69       18.48      1.60 o 
  -7   8   4        0.05        0.00     29.76 o 
  -6   8   4       14.22       13.59      2.28 o 
  -5   8   4      214.42      206.03     28.59 o 
  -4   8   4      133.54      127.32      5.61 o 
  -2   8   4       27.04       11.80     10.57 o 
  -1   8   4      282.04      177.69      8.36 o 
   0   8   4        1.42       10.97      8.61 o 
   3   8   4       30.62       18.89     10.83 o 
   4   8   4       16.25       16.27      8.16 o 
   5   8   4        8.26        9.24      2.24 o 
   6   8   4       96.59      108.56      5.11 o 
  -5   9   4       22.58       16.59      2.31 o 
   4   9   4       31.82       29.19      2.36 o 
 -11   1   5       45.55       40.13      6.55 o 
 -10   1   5       71.00       69.30      5.42 o 
  -9   1   5      106.87      123.81      3.64 o 
  -8   1   5      461.80      441.97     12.13 o 
  -7   1   5       80.33       70.11      4.42 o 
  -6   1   5        0.27        6.73      5.04 o 
  -5   1   5      531.73      439.78     29.56 o 
  -4   1   5       53.02       53.49      1.62 o 
  -3   1   5     2260.07     2399.58    169.08 o 
  -2   1   5        2.18        9.37      2.94 o 
  -1   1   5      385.90      465.12     14.07 o 
   0   1   5       20.82       32.89      1.83 o 
   1   1   5       72.92       96.45     10.37 o 
   2   1   5      997.61     1092.18     17.17 o 
   3   1   5      631.54      712.98     29.08 o 
   4   1   5      975.46      895.75     91.07 o 
   5   1   5      273.99      202.65     15.91 o 
   6   1   5       19.66       15.31      2.56 o 
   7   1   5       19.92       17.01      7.47 o 
   8   1   5        5.25       12.74      7.36 o 
   9   1   5        2.51        4.64      5.96 o 
  10   1   5      138.31      124.31     16.55 o 
 -11   2   5        2.77        6.37      7.18 o 
 -10   2   5      456.34      469.09     15.10 o 
  -9   2   5       18.63       23.41      8.44 o 
  -8   2   5      134.34      144.18      9.00 o 
  -7   2   5      152.47      144.87     11.77 o 
  -6   2   5      594.15      501.62     14.98 o 
  -5   2   5     1403.81     1250.28    100.76 o 
  -4   2   5      310.19      250.56     35.56 o 
  -3   2   5     1852.87     1799.71    182.29 o 
  -2   2   5       56.99       84.62      2.21 o 
  -1   2   5      312.40      320.50     12.74 o 
   0   2   5      156.76      171.52      4.97 o 
   1   2   5       36.57       45.49      1.71 o 
   2   2   5      854.81      911.17     30.63 o 
   3   2   5     1039.97     1026.51     68.61 o 
   4   2   5      386.51      349.21     15.94 o 
   5   2   5      254.38      207.29     19.99 o 
   6   2   5       57.85       58.44      2.36 o 
   7   2   5       37.60       39.35      2.71 o 
   8   2   5       30.51       31.21      2.17 o 
   9   2   5        2.06        3.94      2.16 o 
  10   2   5       65.51       59.04      9.04 o 
 -11   3   5       24.51       22.74      6.18 o 
 -10   3   5        0.13        2.03     14.14 o 
  -9   3   5      109.54      116.48      3.36 o 
  -8   3   5      727.60      777.03     28.87 o 
  -7   3   5      415.02      370.41     10.00 o 
  -6   3   5        4.42        8.16      1.87 o 
  -5   3   5      367.61      304.10     27.49 o 
  -4   3   5       60.36       52.78      3.92 o 
  -3   3   5        1.30        6.59      4.81 o 
  -2   3   5      236.61      237.06      7.55 o 
  -1   3   5        1.95        1.47      3.02 o 
   0   3   5      440.79      694.69     14.01 o 
   1   3   5      299.34      373.42     10.74 o 
   2   3   5      151.30      172.05     10.01 o 
   3   3   5     1091.00     1189.81     79.48 o 
   4   3   5      287.36      294.82     14.13 o 
   5   3   5      733.48      616.74     68.71 o 
   6   3   5      226.48      200.91     11.68 o 
   7   3   5      455.83      450.79     12.62 o 
   8   3   5       14.12       20.93      2.67 o 
   9   3   5       19.39       14.14      2.34 o 
 -11   4   5       54.02       41.58     15.60 o 
 -10   4   5      367.49      432.60     11.68 o 
  -9   4   5       53.02       57.53      2.65 o 
  -8   4   5      128.07      117.10      3.91 o 
  -7   4   5        8.16       14.92      7.55 o 
  -6   4   5       31.19       36.96      5.03 o 
  -5   4   5      697.65      634.77     42.93 o 
  -4   4   5       35.04       25.54      4.75 o 
  -3   4   5      630.42      528.64     84.72 o 
  -2   4   5      428.93      443.60     62.18 o 
  -1   4   5      957.72      936.63    144.68 o 
   0   4   5      429.58      504.56     13.44 o 
   1   4   5     1158.51     1568.07     30.34 o 
   2   4   5       74.77       96.55      2.65 o 
   3   4   5       44.84       49.22      3.51 o 
   4   4   5       99.17       86.00      7.65 o 
   5   4   5       63.62       65.16      6.22 o 
   6   4   5      570.04      582.06     58.62 o 
   7   4   5       27.71       25.44      2.99 o 
   8   4   5       82.08       91.96      2.84 o 
   9   4   5       52.82       52.75      2.07 o 
 -10   5   5        6.18        5.44      2.18 o 
  -9   5   5      103.93      103.86      6.38 o 
  -8   5   5      406.44      454.53     12.61 o 
  -7   5   5      353.13      353.96     15.84 o 
  -6   5   5       24.36       26.17      3.25 o 
  -5   5   5      373.87      312.25     44.63 o 
  -4   5   5       13.22        5.00      8.81 o 
  -3   5   5       27.03       30.40      3.47 o 
  -2   5   5        7.31       12.44      2.26 o 
  -1   5   5       21.43       34.28      9.30 o 
   0   5   5      243.68      291.17      8.28 o 
   1   5   5        4.52        5.84      5.96 o 
   2   5   5      333.25      416.83     11.71 o 
   3   5   5      831.74      861.86     58.66 o 
   4   5   5       33.07       34.41      4.00 o 
   5   5   5       18.72       48.96      9.31 o 
   6   5   5        4.57        5.74      4.94 o 
   7   5   5        4.57       10.18      6.26 o 
   8   5   5        6.64        1.09     18.20 o 
  -9   6   5       60.92       71.48      2.31 o 
  -8   6   5        0.91        1.02     24.17 o 
  -7   6   5        1.27        0.43      6.10 o 
  -6   6   5      184.96      193.72      5.10 o 
  -5   6   5      251.48      215.21     26.87 o 
  -4   6   5       30.29       13.59      7.08 o 
  -3   6   5       57.20       53.59      8.63 o 
  -2   6   5       79.04       75.30     19.64 o 
  -1   6   5        4.45        7.04      8.10 o 
   0   6   5       43.98       62.78      4.24 o 
   1   6   5        8.90       15.52      3.98 o 
   2   6   5      515.44      639.56     17.13 o 
   3   6   5      174.48      215.87     15.34 o 
   4   6   5       26.73       24.21      3.07 o 
   5   6   5      198.84      165.11     18.52 o 
   6   6   5        5.37        3.51      6.51 o 
   7   6   5       13.14       14.13      1.72 o 
   8   6   5       99.43       91.68      5.18 o 
  -8   7   5       19.52       30.50      2.48 o 
  -7   7   5        0.19        5.20      2.39 o 
  -6   7   5       41.38       35.17      2.33 o 
  -5   7   5       56.41       56.24     20.34 o 
  -4   7   5        4.18        0.17    163.45 o 
  -3   7   5        9.29        7.39      2.85 o 
  -2   7   5        7.81       14.49      9.10 o 
  -1   7   5      217.85      177.52     42.96 o 
   0   7   5       16.02       13.16      4.11 o 
   1   7   5       60.91       60.89      4.28 o 
   2   7   5       98.20      125.08      5.01 o 
   3   7   5        0.31       10.48      6.88 o 
   4   7   5        9.68        6.70      6.97 o 
   5   7   5        5.26       10.40      5.26 o 
   6   7   5       20.87       21.41      1.74 o 
   7   7   5       32.53       30.36      1.67 o 
  -7   8   5       11.56        7.07      4.65 o 
  -6   8   5       19.98       22.10      4.99 o 
  -5   8   5       95.26       75.35     11.71 o 
  -4   8   5       15.93        7.04      8.90 o 
  -3   8   5      116.15      103.49      4.26 o 
   1   8   5        3.42        5.43     10.26 o 
   2   8   5       41.07       29.57      3.46 o 
   3   8   5        0.43        0.00    692.17 o 
   4   8   5        7.14        4.94      4.85 o 
   5   8   5       19.91       17.82      2.89 o 
  -5   9   5       41.63       37.94      2.58 o 
  -4   9   5        1.85        6.35      6.05 o 
   2   9   5       44.29       51.77      3.15 o 
   3   9   5       53.87       43.01      2.81 o 
 -11   0   6      343.74      282.48     26.24 o 
 -10   0   6        3.17        2.40     12.50 o 
  -9   0   6      236.17      251.40      6.41 o 
  -8   0   6      735.51      633.47     30.83 o 
  -7   0   6       72.80       75.77      8.48 o 
  -6   0   6      439.66      356.49     16.18 o 
  -5   0   6       73.71       58.36      6.85 o 
  -4   0   6     1127.45     1025.27     27.89 o 
  -3   0   6      828.49      959.46     16.66 o 
  -2   0   6     3364.72     4011.31     31.87 o 
  -1   0   6    10004.43    11686.25    417.22 o 
   0   0   6     1389.86     1591.34     78.47 o 
   1   0   6      948.21     1164.48     57.13 o 
   2   0   6      482.14      477.41     18.25 o 
   3   0   6       28.02       30.63      6.26 o 
   4   0   6      304.17      231.86     13.42 o 
   5   0   6       64.04       52.92      3.92 o 
   6   0   6     1659.69     1538.15     48.02 o 
   7   0   6       99.64      116.82      8.32 o 
   8   0   6      286.81      274.85      8.28 o 
   9   0   6       34.13       34.48      1.98 o 
  10   0   6       35.13       33.47      1.57 o 
 -11   1   6       15.61       20.86      3.99 o 
 -10   1   6       28.09       29.34      2.22 o 
  -9   1   6      764.25      734.72     21.35 o 
  -8   1   6       81.66       87.52      4.60 o 
  -7   1   6      467.99      373.64     11.20 o 
  -6   1   6     2561.30     2172.58     48.73 o 
  -5   1   6     1083.34      987.24     55.75 o 
  -4   1   6      129.57      141.77      7.67 o 
  -3   1   6     2119.79     2262.27    135.44 o 
  -2   1   6     2061.72     2463.28    110.27 o 
  -1   1   6       36.93       35.23      1.48 o 
   0   1   6       51.96       49.15      2.81 o 
   1   1   6      389.07      478.61     13.16 o 
   2   1   6       45.77       50.91      2.60 o 
   3   1   6       76.68      103.42      6.87 o 
   4   1   6      529.92      516.65     37.62 o 
   5   1   6        1.15        0.00    235.29 o 
   6   1   6      570.37      547.67     44.27 o 
   7   1   6      459.74      460.08     12.61 o 
   8   1   6        1.38        2.08      9.82 o 
   9   1   6        0.10        2.04      2.05 o 
 -11   2   6      135.71      107.85     21.28 o 
 -10   2   6       19.62       23.67      3.89 o 
  -9   2   6        3.94        8.15      6.26 o 
  -8   2   6      570.44      544.51     28.17 o 
  -7   2   6      160.92      119.93      6.80 o 
  -6   2   6      286.04      280.42      7.94 o 
  -5   2   6      741.86      631.48     47.45 o 
  -4   2   6       72.39       78.34     16.69 o 
  -3   2   6        4.36        6.36      4.64 o 
  -2   2   6        5.82        3.82      4.10 o 
  -1   2   6     4298.81     5141.89    306.34 o 
   0   2   6      619.65      799.71     15.13 o 
   1   2   6      110.92      124.24      3.29 o 
   2   2   6      642.61      746.75     16.71 o 
   3   2   6      314.48      342.35     30.56 o 
   4   2   6       55.19       49.19      4.58 o 
   5   2   6      295.94      250.92     24.08 o 
   6   2   6      297.37      292.93      8.52 o 
   7   2   6      136.52      118.97      4.68 o 
   8   2   6       25.84       24.49      1.94 o 
   9   2   6        9.45        8.03      4.02 o 
 -11   3   6       16.14       19.76      6.37 o 
 -10   3   6       68.30       65.51      2.51 o 
  -9   3   6       83.75       92.81      3.50 o 
  -8   3   6        4.00       10.09      5.28 o 
  -7   3   6       34.75       26.80      2.07 o 
  -6   3   6      261.26      215.87      6.51 o 
  -5   3   6       46.15       49.25     16.82 o 
  -4   3   6        0.46        1.05     16.58 o 
  -3   3   6      926.47      929.08    116.43 o 
  -2   3   6      278.35      378.49     36.29 o 
  -1   3   6       94.47      120.84     14.91 o 
   0   3   6      749.48     1089.45     18.94 o 
   1   3   6      170.99      239.42      6.45 o 
   2   3   6      121.53      147.30     11.72 o 
   3   3   6      206.88      238.48     18.25 o 
   4   3   6      296.19      302.00     24.78 o 
   5   3   6        4.47        3.94      5.87 o 
   6   3   6        3.58        0.00    376.50 o 
   7   3   6      124.54      126.81      3.65 o 
   8   3   6      120.39      108.42      3.88 o 
   9   3   6       70.85       64.16      2.35 o 
 -10   4   6       63.23       68.37      2.37 o 
  -9   4   6       49.27       52.57      2.44 o 
  -8   4   6        0.04       12.69      8.27 o 
  -7   4   6       13.80       16.38      7.01 o 
  -6   4   6       45.79       35.96      2.18 o 
  -5   4   6      408.50      346.97     41.23 o 
  -4   4   6       45.92       40.47      6.66 o 
  -3   4   6      164.43      166.21     22.80 o 
  -2   4   6       12.40       18.09      4.76 o 
  -1   4   6       75.80       93.38     14.01 o 
   0   4   6       31.79       35.70      1.85 o 
   1   4   6      179.49      256.74     14.41 o 
   2   4   6      315.06      374.14     10.61 o 
   3   4   6      425.40      452.39     25.68 o 
   4   4   6       21.44       14.69      2.84 o 
   5   4   6       20.35       17.31      3.47 o 
   6   4   6       75.24       81.65      3.65 o 
   7   4   6        9.57        7.13      5.36 o 
   8   4   6      118.67      115.53      2.88 o 
   9   4   6        8.02        8.29      3.76 o 
 -10   5   6        0.07        4.92      5.18 o 
  -9   5   6        8.76       10.58      5.72 o 
  -8   5   6        4.09        4.36      7.32 o 
  -7   5   6      165.54      165.34      6.31 o 
  -6   5   6        4.33        0.00    382.47 o 
  -5   5   6      541.36      424.10     74.42 o 
  -4   5   6      539.36      440.59     80.55 o 
  -3   5   6      311.76      313.01     68.45 o 
  -2   5   6       47.86       58.26     10.20 o 
  -1   5   6        1.71        5.83      5.32 o 
   0   5   6      139.24      186.77      6.93 o 
   1   5   6       68.89       91.73      5.69 o 
   2   5   6      255.64      297.21     17.58 o 
   3   5   6      370.43      384.22     16.81 o 
   4   5   6       12.40       11.16      5.28 o 
   5   5   6      132.49      138.33     17.01 o 
   6   5   6       11.90       15.36      6.10 o 
   7   5   6       22.54       23.44      1.79 o 
   8   5   6       26.50       27.03      1.70 o 
  -9   6   6      177.17      203.64      5.99 o 
  -8   6   6       80.79       98.08      4.37 o 
  -7   6   6       75.44       74.30      2.67 o 
  -6   6   6        5.69        7.97      2.23 o 
  -5   6   6      397.47      308.37     75.74 o 
  -4   6   6      103.49       99.06     21.11 o 
  -3   6   6      207.03      164.69     28.68 o 
  -2   6   6      496.78      420.83     57.29 o 
  -1   6   6      582.32      571.75    132.52 o 
   0   6   6        0.47        8.51      4.94 o 
   1   6   6      101.99      105.06      5.27 o 
   2   6   6       75.50       68.92      2.87 o 
   3   6   6      121.37      128.54      3.92 o 
   4   6   6        3.99        7.17      5.99 o 
   5   6   6       67.00       61.42     10.33 o 
   6   6   6      169.30      161.77      8.63 o 
   7   6   6        0.13        0.00    229.88 o 
  -8   7   6        7.88       10.72      1.40 o 
  -7   7   6      137.57      136.68      3.84 o 
  -6   7   6      117.96      133.93      3.62 o 
  -5   7   6      407.19      348.24     71.19 o 
  -4   7   6      289.99      240.48     68.96 o 
  -3   7   6      154.17      140.44     41.08 o 
  -2   7   6       61.73       59.88      3.93 o 
  -1   7   6       89.60      119.14      5.54 o 
   0   7   6      193.17      224.05      8.82 o 
   1   7   6      119.90      118.75      3.54 o 
   2   7   6      150.71      178.30      4.61 o 
   3   7   6      117.27      110.71      7.34 o 
   4   7   6      157.94      113.38     37.52 o 
   5   7   6       17.46       17.76      2.84 o 
   6   7   6      145.99      169.50      4.42 o 
  -6   8   6        5.59        3.96      7.09 o 
  -5   8   6        0.23        0.00    296.07 o 
  -4   8   6       31.62       25.27      7.57 o 
  -3   8   6       26.05       26.71      3.09 o 
  -2   8   6      292.11      334.15     14.75 o 
  -1   8   6      110.88      109.25      4.48 o 
   0   8   6        3.40       13.83      8.08 o 
   1   8   6       41.51       34.24      3.61 o 
   2   8   6       35.74       38.06      3.26 o 
   3   8   6       22.08       19.41      5.89 o 
   4   8   6       27.74       24.29     11.02 o 
   5   8   6        1.46        1.24      2.16 o 
  -4   9   6       45.30       45.65      2.48 o 
  -3   9   6       96.98      105.94      3.48 o 
  -2   9   6       35.95       29.35      2.70 o 
  -1   9   6       39.58       42.75      2.87 o 
   0   9   6        0.73        0.55     33.75 o 
   1   9   6        0.10        0.15    181.67 o 
   2   9   6       57.36       54.02      3.00 o 
 -11   1   7        1.66        0.01    125.18 o 
 -10   1   7       24.04       13.20      6.31 o 
  -9   1   7        1.57        3.88      8.02 o 
  -8   1   7       79.50       68.49      2.68 o 
  -7   1   7      181.64      172.16     18.62 o 
  -6   1   7      153.91      139.97      6.69 o 
  -5   1   7      448.21      406.89     11.87 o 
  -4   1   7       18.52       17.34      6.02 o 
  -3   1   7      408.13      421.05     34.65 o 
  -2   1   7      134.49      134.47      8.62 o 
  -1   1   7        0.80        2.73      4.98 o 
   0   1   7      158.57      207.53      4.07 o 
   1   1   7      143.72      172.48      4.84 o 
   2   1   7      599.52      656.59     44.76 o 
   3   1   7       90.11       89.71      9.90 o 
   4   1   7      338.95      332.51     29.25 o 
   5   1   7       53.18       41.35      6.80 o 
   6   1   7        6.62        7.89      2.67 o 
   7   1   7        4.49        7.64      7.22 o 
   8   1   7       26.46       22.77      1.85 o 
   9   1   7       22.21       20.90      1.60 o 
 -11   2   7       41.64       28.82      8.23 o 
 -10   2   7      246.91      264.26     17.25 o 
  -9   2   7      317.38      321.18     17.64 o 
  -8   2   7      145.05      134.07      3.46 o 
  -7   2   7      424.43      381.97     25.86 o 
  -6   2   7        3.52        3.72      5.94 o 
  -5   2   7      297.88      259.49     22.37 o 
  -4   2   7        0.23        7.50      3.37 o 
  -3   2   7      556.63      613.40     38.81 o 
  -2   2   7      199.85      224.70     19.61 o 
  -1   2   7      165.73      248.38     11.81 o 
   0   2   7     1481.56     1749.77     24.16 o 
   1   2   7      410.49      485.56     12.96 o 
   2   2   7      375.56      515.21     16.60 o 
   3   2   7      175.57      179.14     16.26 o 
   4   2   7       70.85       66.69      5.57 o 
   5   2   7        6.32        2.94      7.54 o 
   6   2   7       13.74       11.54      3.07 o 
   7   2   7        1.30       11.74      5.93 o 
   8   2   7       15.12       12.00      4.85 o 
   9   2   7        1.75        7.34      3.73 o 
 -11   3   7       48.65       31.10      8.05 o 
 -10   3   7      143.96      157.15      7.77 o 
  -9   3   7      119.96      132.50      5.60 o 
  -8   3   7       60.15       57.27      2.59 o 
  -7   3   7       96.13       84.78      4.07 o 
  -6   3   7       13.33       12.11      2.60 o 
  -5   3   7     2012.41     1929.64    149.11 o 
  -4   3   7      456.38      439.15     43.17 o 
  -3   3   7      744.72      776.64     89.56 o 
  -2   3   7      978.95     1048.81    114.91 o 
  -1   3   7     1525.85     1856.92    182.15 o 
   0   3   7        6.35       15.10      2.04 o 
   1   3   7      223.47      281.59     10.89 o 
   2   3   7     1148.49     1228.92     45.32 o 
   3   3   7       95.85      112.97     16.84 o 
   4   3   7      298.33      288.29     22.85 o 
   5   3   7       14.70       11.89      7.22 o 
   6   3   7      525.17      486.90     23.41 o 
   7   3   7        0.72        0.00    343.00 o 
   8   3   7      196.18      200.42      5.54 o 
 -10   4   7      167.45      195.46     11.03 o 
  -9   4   7      488.73      472.10     27.00 o 
  -8   4   7      202.49      214.61      5.98 o 
  -7   4   7      690.94      640.47     38.07 o 
  -6   4   7        4.80        4.24      8.56 o 
  -5   4   7      195.41      151.49     17.57 o 
  -4   4   7      259.41      211.58     41.76 o 
  -3   4   7        0.92        0.00    339.04 o 
  -2   4   7      669.26      750.13    116.26 o 
  -1   4   7      157.22      185.47      8.25 o 
   0   4   7     1921.03     2500.08     41.83 o 
   1   4   7      352.81      468.33     30.41 o 
   2   4   7      250.21      316.22     12.48 o 
   3   4   7      797.89      867.38     83.27 o 
   4   4   7      180.04      179.39     20.92 o 
   5   4   7      163.29      143.74     17.51 o 
   6   4   7        0.07        1.51     12.74 o 
   7   4   7        3.62        3.82      2.17 o 
   8   4   7       42.32       46.34      1.96 o 
 -10   5   7        3.72        5.65      4.81 o 
  -9   5   7       49.30       60.08      5.26 o 
  -8   5   7       81.83       90.02      3.07 o 
  -7   5   7       53.31       54.91      2.37 o 
  -6   5   7       78.02       79.11      4.11 o 
  -5   5   7      743.80      684.28    136.44 o 
  -4   5   7      202.57      167.62     35.10 o 
  -3   5   7       23.12       28.47     13.43 o 
  -2   5   7      365.90      396.81     67.44 o 
  -1   5   7      203.78      234.26     37.82 o 
   0   5   7        6.08        2.30      8.27 o 
   1   5   7        1.18        3.96      8.29 o 
   2   5   7      785.18      873.84     22.90 o 
   3   5   7       46.11       49.05      3.58 o 
   4   5   7       38.03       37.30     11.22 o 
   5   5   7       47.65       49.10      3.17 o 
   6   5   7       95.44      100.37      7.79 o 
   7   5   7       12.82       10.08      2.06 o 
  -9   6   7       44.60       46.31      1.96 o 
  -8   6   7        1.78        5.25      2.47 o 
  -7   6   7       10.21        8.93      6.13 o 
  -6   6   7       18.75       12.89      2.43 o 
  -5   6   7       25.57       30.80     15.41 o 
  -4   6   7        2.29        9.73      6.57 o 
  -3   6   7       44.55       42.68     13.63 o 
  -2   6   7       72.82       88.73     17.45 o 
  -1   6   7       25.79       36.85     10.11 o 
   0   6   7      248.21      316.91     13.42 o 
   1   6   7        0.02        6.03      8.07 o 
   2   6   7      114.07      160.23      9.28 o 
   3   6   7        6.22        6.57      6.22 o 
   4   6   7        8.17        7.34      2.43 o 
   5   6   7       48.44       37.99      2.99 o 
   6   6   7       30.21       31.45      1.89 o 
  -8   7   7        3.14        0.00    184.08 o 
  -7   7   7        1.92        1.07     18.78 o 
  -6   7   7        2.50        3.36      7.94 o 
  -5   7   7       12.29        0.00    414.32 o 
  -4   7   7        0.03        6.53      5.15 o 
  -3   7   7       26.55       19.60      4.22 o 
  -2   7   7      121.72      122.31     34.59 o 
  -1   7   7        3.42        3.29      9.56 o 
   0   7   7        5.41        8.04      5.88 o 
   1   7   7        3.45       12.63      6.65 o 
   2   7   7       13.07        3.67      9.68 o 
   3   7   7        0.69        3.59      4.96 o 
   4   7   7        4.58        0.00     41.11 o 
   5   7   7        3.00        4.09      4.37 o 
  -6   8   7        0.37        1.56      8.33 o 
  -5   8   7        8.39        8.47      4.61 o 
  -4   8   7       23.57       19.64      4.01 o 
  -3   8   7       20.54       18.95      9.49 o 
  -2   8   7       16.77        3.20     15.22 o 
  -1   8   7       80.39       83.40      3.82 o 
   0   8   7        4.91        0.00    377.49 o 
   1   8   7        0.22        6.33      4.19 o 
   2   8   7       15.81       13.83      6.93 o 
   3   8   7        7.85        6.57      1.96 o 
   4   8   7       30.15       10.19      4.84 o 
  -3   9   7       71.47       61.35      2.89 o 
  -2   9   7       16.33       11.47      6.24 o 
  -1   9   7       54.72       68.57      2.97 o 
   0   9   7       12.05        5.29      5.98 o 
   1   9   7        2.51        0.00    313.92 o 
 -11   0   8       94.23       86.83     10.91 o 
 -10   0   8        6.28       13.40      2.48 o 
  -9   0   8      102.09      109.40      3.09 o 
  -8   0   8      344.91      330.80     11.15 o 
  -7   0   8      486.48      377.71     12.18 o 
  -6   0   8     1264.68     1039.81     95.72 o 
  -5   0   8     1422.32     1321.92     28.40 o 
  -4   0   8      311.07      301.01     23.89 o 
  -3   0   8       25.21       23.46      3.81 o 
  -2   0   8      722.53      841.85     30.59 o 
  -1   0   8      615.16      676.55     24.45 o 
   0   0   8      263.27      353.22     11.83 o 
   1   0   8       37.23       30.41      1.63 o 
   2   0   8      877.77      853.93     62.75 o 
   3   0   8      110.16       88.03     12.18 o 
   4   0   8      246.85      189.68     17.22 o 
   5   0   8       25.74       22.60      4.53 o 
   6   0   8      132.57      132.67      3.88 o 
   7   0   8       12.84       15.02      7.90 o 
   8   0   8        1.64        4.32      6.43 o 
 -11   1   8      107.89      104.19     16.92 o 
 -10   1   8       61.79       74.31      2.55 o 
  -9   1   8        2.71        0.00    268.54 o 
  -8   1   8      268.51      255.67      6.17 o 
  -7   1   8      101.76       85.24      2.88 o 
  -6   1   8      487.79      539.54     21.33 o 
  -5   1   8       31.50       31.42      8.14 o 
  -4   1   8      231.02      201.03      6.30 o 
  -3   1   8     1148.13     1357.81     57.17 o 
  -2   1   8      119.27      160.08      9.12 o 
  -1   1   8      387.47      421.17     26.29 o 
   0   1   8      482.63      661.72     19.20 o 
   1   1   8        3.75        2.70      8.91 o 
   2   1   8      289.81      261.82     18.12 o 
   3   1   8       75.63       91.66      8.86 o 
   4   1   8      273.90      246.79     26.68 o 
   5   1   8       46.28       50.66      2.48 o 
   6   1   8      433.94      405.06     11.12 o 
   7   1   8      151.80      146.57      3.54 o 
   8   1   8       37.26       29.47      1.81 o 
 -11   2   8        3.37        4.63      5.78 o 
 -10   2   8       28.63       36.75      2.40 o 
  -9   2   8       19.62       31.59      6.15 o 
  -8   2   8      367.88      341.75     12.25 o 
  -7   2   8       95.34       82.57      2.79 o 
  -6   2   8      591.11      533.03     28.69 o 
  -5   2   8     1377.82     1340.60    170.27 o 
  -4   2   8        2.30        8.24      4.36 o 
  -3   2   8      129.44      148.12     27.61 o 
  -2   2   8      209.32      256.11      7.54 o 
  -1   2   8      696.00      913.62     45.82 o 
   0   2   8       45.26       57.51      2.00 o 
   1   2   8       11.83        5.83      6.05 o 
   2   2   8     1228.92     1321.07     26.46 o 
   3   2   8       28.07       37.54     10.57 o 
   4   2   8      189.08      180.86     19.59 o 
   5   2   8       87.67       82.08      4.46 o 
   6   2   8        4.62       10.55      5.40 o 
   7   2   8       13.02        8.31      8.07 o 
   8   2   8       77.38       64.22      2.28 o 
 -10   3   8        7.83        7.79      5.35 o 
  -9   3   8       14.25       23.25      6.41 o 
  -8   3   8       30.99       33.15      2.18 o 
  -7   3   8      116.05      105.46     13.10 o 
  -6   3   8      268.02      278.68     20.12 o 
  -5   3   8       57.87       50.74      2.47 o 
  -4   3   8       19.68       20.44      1.75 o 
  -3   3   8       39.43       58.60      6.00 o 
  -2   3   8       14.80       10.01      2.64 o 
  -1   3   8       56.10       78.06      6.82 o 
   0   3   8      591.12      828.38     21.49 o 
   1   3   8      179.05      238.90     26.28 o 
   2   3   8      118.24      142.50      3.70 o 
   3   3   8       50.77       51.70      3.57 o 
   4   3   8       39.62       44.05      2.53 o 
   5   3   8       22.12        5.02      7.98 o 
   6   3   8       53.16       51.77      2.59 o 
   7   3   8      172.78      176.58      4.85 o 
   8   3   8       33.60       37.94      1.82 o 
 -10   4   8        0.28        5.93      5.74 o 
  -9   4   8       42.17       40.91      2.09 o 
  -8   4   8       40.61       43.36      2.29 o 
  -7   4   8       68.46       66.74      5.79 o 
  -6   4   8       17.01       14.45      2.83 o 
  -5   4   8        7.87        0.00    442.71 o 
  -4   4   8      239.99      245.69     31.14 o 
  -3   4   8      326.61      338.47     43.24 o 
  -2   4   8        0.17        1.00      2.91 o 
  -1   4   8      131.14      162.29     34.48 o 
   0   4   8       61.95       74.50      2.61 o 
   1   4   8       49.74       58.25      2.66 o 
   2   4   8       43.93       40.17      5.49 o 
   3   4   8      178.06      182.28      6.66 o 
   4   4   8      121.98      113.30      7.30 o 
   5   4   8       12.34        7.33      8.42 o 
   6   4   8       12.48        7.15      3.13 o 
   7   4   8        0.25        3.96      3.62 o 
  -9   5   8      118.98      132.81      3.72 o 
  -8   5   8      185.84      194.61     14.84 o 
  -7   5   8       15.54       17.34      3.49 o 
  -6   5   8        1.60        4.27      6.74 o 
  -5   5   8      170.63      161.59     33.10 o 
  -4   5   8      409.43      333.82     90.22 o 
  -3   5   8      176.12      149.97     23.81 o 
  -2   5   8      319.45      320.84     41.06 o 
  -1   5   8      601.15      640.18    122.72 o 
   0   5   8       16.25       13.65      2.72 o 
   1   5   8       19.03       21.10      5.07 o 
   2   5   8       11.19        9.86      2.84 o 
   3   5   8        8.21        1.02     19.46 o 
   4   5   8        5.97        1.84     10.52 o 
   5   5   8        9.35        8.00      5.11 o 
   6   5   8      156.35      157.34      4.64 o 
   7   5   8        7.00        7.13      5.09 o 
  -8   6   8       10.02       10.72      1.85 o 
  -7   6   8      110.93      113.04      3.21 o 
  -6   6   8      137.26      125.08      7.37 o 
  -5   6   8      241.95      177.95     53.77 o 
  -4   6   8      101.59      105.40     32.63 o 
  -3   6   8       80.43       88.83     23.59 o 
  -2   6   8      226.38      215.08     55.44 o 
  -1   6   8        2.78        9.72      7.26 o 
   0   6   8       56.38       61.09      2.08 o 
   1   6   8       68.80       92.18      3.01 o 
   2   6   8      384.14      393.46     11.28 o 
   3   6   8       98.53       98.16      7.76 o 
   4   6   8      220.26      156.72     23.38 o 
   5   6   8        5.19        0.55      4.74 o 
   6   6   8       48.93       45.08      1.93 o 
  -7   7   8        3.46        6.38      2.02 o 
  -6   7   8       60.25       58.59      4.94 o 
  -5   7   8       45.15       34.47      9.26 o 
  -4   7   8      229.80      181.49     66.47 o 
  -3   7   8      117.06      122.40     41.99 o 
  -2   7   8      312.58      262.97     82.71 o 
  -1   7   8       69.13       77.88     27.16 o 
   0   7   8        0.72        0.00    158.95 o 
   1   7   8        0.07       12.35      6.64 o 
   2   7   8        3.79        0.77     31.50 o 
   3   7   8        2.93        3.29      1.97 o 
   4   7   8        1.46        1.85      1.70 o 
  -5   8   8       62.28       61.51     27.28 o 
  -4   8   8       21.38       15.96      2.23 o 
  -3   8   8       21.09       19.28      6.67 o 
  -2   8   8        0.88        8.20      4.19 o 
  -1   8   8       11.43        9.27      5.03 o 
   0   8   8       13.24       17.15      3.33 o 
   1   8   8       23.95       24.00      2.29 o 
   2   8   8      104.99       99.08      2.66 o 
   3   8   8       26.89       25.07     12.55 o 
 -10   1   9       27.98       29.40      1.94 o 
  -9   1   9       39.07       42.06      2.25 o 
  -8   1   9       18.11       15.44      2.75 o 
  -7   1   9        7.38       11.32      5.44 o 
  -6   1   9        9.80        6.38      7.69 o 
  -5   1   9        3.51        7.01      3.52 o 
  -4   1   9       12.09       19.90      2.64 o 
  -3   1   9        1.62        8.89      7.31 o 
  -2   1   9       42.63       47.39      2.05 o 
  -1   1   9       11.61       19.26      2.86 o 
   0   1   9      152.11      151.59      3.80 o 
   1   1   9       39.31       40.63      3.95 o 
   2   1   9       32.82       45.05      2.99 o 
   3   1   9       17.87       15.60      2.98 o 
   4   1   9        2.41        9.31      7.68 o 
   5   1   9        0.79        6.28      7.62 o 
   6   1   9        0.04        7.64      5.01 o 
   7   1   9        5.70        9.79      5.17 o 
   8   1   9        0.23        7.14      4.86 o 
 -10   2   9       14.96       16.19      2.23 o 
  -9   2   9        2.46        0.00    323.28 o 
  -8   2   9       26.60       23.50      5.27 o 
  -7   2   9      129.14      122.31      3.54 o 
  -6   2   9       19.86       19.21      4.70 o 
  -5   2   9      240.06      237.81     11.50 o 
  -4   2   9      355.44      344.27     27.23 o 
  -3   2   9      289.00      343.86     47.06 o 
  -2   2   9      429.85      433.55     13.70 o 
  -1   2   9      267.36      310.76     32.75 o 
   0   2   9      102.78      105.44      3.94 o 
   1   2   9       27.77       39.88      2.68 o 
   2   2   9      211.64      206.58     10.37 o 
   3   2   9       91.31       80.98      7.25 o 
   4   2   9      199.06      179.85     14.28 o 
   5   2   9        3.85       10.04      5.97 o 
   6   2   9       92.49       84.73      2.76 o 
   7   2   9        0.39        6.89      4.00 o 
 -10   3   9      147.31      153.11      6.11 o 
  -9   3   9      464.91      477.39     13.28 o 
  -8   3   9       10.02        9.99      2.55 o 
  -7   3   9      178.03      163.96      9.31 o 
  -6   3   9       85.78       80.12      7.94 o 
  -5   3   9       35.91       34.14      6.09 o 
  -4   3   9       43.66       40.15      8.38 o 
  -3   3   9        2.28        4.69      6.80 o 
  -2   3   9     1236.22     1406.73    183.72 o 
  -1   3   9      476.42      597.82     39.29 o 
   0   3   9     1160.59     1423.73     27.62 o 
   1   3   9      359.64      385.17     15.68 o 
   2   3   9      230.38      247.97      6.70 o 
   3   3   9       83.07       92.30      8.07 o 
   4   3   9       53.83       52.73      8.29 o 
   5   3   9      194.80      146.52     15.56 o 
   6   3   9        0.02        1.32     12.44 o 
   7   3   9       19.68       25.02      5.41 o 
  -9   4   9        5.69        9.28      5.91 o 
  -8   4   9       12.29       11.86      5.00 o 
  -7   4   9       89.71       89.33      2.83 o 
  -6   4   9      119.07      124.38     10.17 o 
  -5   4   9      492.76      440.05     80.37 o 
  -4   4   9      785.55      708.97    135.98 o 
  -3   4   9       85.62       98.38     17.05 o 
  -2   4   9      495.42      522.13     82.14 o 
  -1   4   9      491.44      498.21     77.83 o 
   0   4   9       50.96       53.67      6.20 o 
   1   4   9      130.59      143.83      7.07 o 
   2   4   9      462.82      470.05     27.30 o 
   3   4   9      328.01      322.02     25.37 o 
   4   4   9       37.71       29.11      2.10 o 
   5   4   9       20.41       23.51      2.02 o 
   6   4   9      239.10      212.09     26.08 o 
   7   4   9        0.17        2.63      3.93 o 
  -9   5   9      155.01      167.21      6.93 o 
  -8   5   9        2.99        4.28      2.00 o 
  -7   5   9        0.70        2.75      6.11 o 
  -6   5   9       12.00       13.56      5.62 o 
  -5   5   9        3.21        5.68      7.31 o 
  -4   5   9        3.35        0.00    457.63 o 
  -3   5   9        4.81        7.71      9.15 o 
  -2   5   9      431.49      431.87     83.61 o 
  -1   5   9       67.69       75.30     13.55 o 
   0   5   9      129.33      171.31      4.57 o 
   1   5   9       30.89       32.86      2.22 o 
   2   5   9      110.93      129.32      6.10 o 
   3   5   9        0.74        7.69      7.28 o 
   4   5   9        6.48       13.99      7.31 o 
   5   5   9      100.06       90.79      9.78 o 
   6   5   9        5.75        9.90      4.13 o 
  -8   6   9        0.01        0.05     19.95 o 
  -7   6   9        3.72        6.74      4.06 o 
  -6   6   9       18.62        8.43      5.42 o 
  -5   6   9        7.32        5.84      2.16 o 
  -4   6   9       39.92       41.28     15.63 o 
  -3   6   9        0.31        4.28      5.87 o 
  -2   6   9       81.29       94.14     24.73 o 
  -1   6   9       11.42        5.15      5.75 o 
   0   6   9        4.22        7.63      5.19 o 
   1   6   9       69.35       75.39      2.75 o 
   2   6   9        1.79        2.33      8.88 o 
   3   6   9       11.26       11.05      2.43 o 
   4   6   9        0.28        1.55     10.86 o 
   5   6   9        2.71        3.84      5.25 o 
  -6   7   9       17.27       14.15      2.98 o 
  -5   7   9        0.02        2.65      5.46 o 
  -4   7   9        0.76        9.01      4.58 o 
  -3   7   9        9.45        9.18      8.07 o 
  -2   7   9        9.18        5.25      5.68 o 
  -1   7   9        7.77       14.22      7.12 o 
   0   7   9        2.17        5.71      4.38 o 
   1   7   9        6.47        7.45      5.26 o 
   2   7   9        2.36        7.87      5.82 o 
   3   7   9        4.82        6.34      3.19 o 
  -4   8   9        0.06        5.50      3.12 o 
  -3   8   9        5.60        6.85      4.33 o 
  -2   8   9        0.03        0.00    196.19 o 
  -1   8   9       10.28        7.50      6.91 o 
   0   8   9        0.24        6.46      4.10 o 
   1   8   9        0.20        3.49      5.67 o 
 -10   0  10       29.57       36.46      2.39 o 
  -9   0  10       40.84       39.53      2.08 o 
  -8   0  10       70.90       75.21      2.69 o 
  -7   0  10        8.40        8.76      4.83 o 
  -6   0  10      257.08      244.86     15.31 o 
  -5   0  10      226.13      262.06      7.36 o 
  -4   0  10       68.51       71.44      2.67 o 
  -3   0  10      204.25      160.86      9.86 o 
  -2   0  10      317.93      346.10     30.86 o 
  -1   0  10        1.28        9.48      4.75 o 
   0   0  10      393.32      397.49     27.09 o 
   1   0  10       92.56      119.57     13.03 o 
   2   0  10        0.32        3.73      7.82 o 
   3   0  10        6.98        6.58      5.14 o 
   4   0  10       59.67       47.80      2.30 o 
   5   0  10      341.00      304.60     31.88 o 
   6   0  10       82.95       59.90      2.47 o 
   7   0  10       61.66       59.97      2.12 o 
 -10   1  10       52.87       58.40      5.00 o 
  -9   1  10       17.12        8.24      5.34 o 
  -8   1  10      301.21      263.07     10.57 o 
  -7   1  10      468.48      452.96     21.29 o 
  -6   1  10       94.75       72.94      4.54 o 
  -5   1  10      378.85      358.63     26.35 o 
  -4   1  10       29.79       38.14     11.72 o 
  -3   1  10      182.63      229.70     18.11 o 
  -2   1  10      102.16      139.65      8.60 o 
  -1   1  10      151.10      136.98     17.32 o 
   0   1  10      502.67      597.58     28.50 o 
   1   1  10      140.15      143.97      4.19 o 
   2   1  10      502.52      481.45     22.33 o 
   3   1  10       74.71       93.19     12.51 o 
   4   1  10       24.96       15.61      6.18 o 
   5   1  10        2.70        0.00    239.53 o 
   6   1  10        0.28        1.68     15.82 o 
   7   1  10       41.94       41.43      3.07 o 
 -10   2  10       18.11       28.61      3.00 o 
  -9   2  10       50.50       53.47      2.16 o 
  -8   2  10       22.95       22.70      1.96 o 
  -7   2  10        5.94        6.11      4.90 o 
  -6   2  10      236.21      243.15      7.20 o 
  -5   2  10      259.80      287.43     21.53 o 
  -4   2  10       36.58       48.08      2.58 o 
  -3   2  10       86.10       74.64      6.28 o 
  -2   2  10      324.17      390.15     17.40 o 
  -1   2  10       47.92       59.47      8.78 o 
   0   2  10      252.28      312.37      9.66 o 
   1   2  10        1.44        0.00     43.89 o 
   2   2  10        0.05        0.00    368.45 o 
   3   2  10        0.67        0.00    299.70 o 
   4   2  10       48.60       40.73      4.82 o 
   5   2  10      238.53      215.71     29.73 o 
   6   2  10       83.64       77.74      2.58 o 
   7   2  10       86.21       80.63      2.44 o 
  -9   3  10        0.15        5.19      4.86 o 
  -8   3  10       41.82       45.64      2.16 o 
  -7   3  10       76.00       78.76      5.33 o 
  -6   3  10       13.87        8.46      6.62 o 
  -5   3  10       70.78       76.47      7.05 o 
  -4   3  10       29.24       43.92     20.28 o 
  -3   3  10      243.05      270.36     45.60 o 
  -2   3  10       59.40       78.19      7.62 o 
  -1   3  10       62.83       76.33     26.49 o 
   0   3  10       49.73       63.54      2.74 o 
   1   3  10       34.10       54.33      2.48 o 
   2   3  10       55.07       46.04      7.11 o 
   3   3  10        2.55        0.00    362.45 o 
   4   3  10       35.17       26.31      6.54 o 
   5   3  10        7.94       13.05      6.63 o 
   6   3  10        5.05        5.06      2.55 o 
  -9   4  10        0.03        0.31     42.02 o 
  -8   4  10       58.79       62.16      3.06 o 
  -7   4  10        9.08        5.09      5.48 o 
  -6   4  10       15.46       11.99      7.57 o 
  -5   4  10        1.41        0.00     43.93 o 
  -4   4  10      129.12      111.69     19.43 o 
  -3   4  10       97.01       96.63     13.90 o 
  -2   4  10        6.88        6.35      5.70 o 
  -1   4  10      108.25      116.79     23.46 o 
   0   4  10        9.69        9.45      7.04 o 
   1   4  10        3.41       16.50      8.48 o 
   2   4  10        5.36        7.16      2.24 o 
   3   4  10        9.67        5.53      5.39 o 
   4   4  10       18.65       11.24      6.02 o 
   5   4  10        4.91        5.97      7.01 o 
   6   4  10       18.30       15.97      1.42 o 
  -8   5  10       69.39       71.65      3.33 o 
  -7   5  10        4.69        1.52     14.19 o 
  -6   5  10       15.75       12.29      5.04 o 
  -5   5  10       78.51       65.94     19.94 o 
  -4   5  10        1.83       10.58      6.37 o 
  -3   5  10       11.87       13.10      4.74 o 
  -2   5  10       59.30       65.57     13.36 o 
  -1   5  10        7.06        8.69      6.01 o 
   0   5  10        2.75        6.26      5.99 o 
   1   5  10       32.56       39.53      2.20 o 
   2   5  10      311.29      310.72     24.68 o 
   3   5  10       35.65       23.61      8.02 o 
   4   5  10      103.62       85.84      4.14 o 
   5   5  10        0.51        8.77      4.55 o 
  -7   6  10        0.01        3.70      5.10 o 
  -6   6  10      179.51      164.62     24.30 o 
  -5   6  10       44.37       36.38      7.07 o 
  -4   6  10       99.64       95.73     33.77 o 
  -3   6  10       98.49       97.99     26.70 o 
  -2   6  10      122.98      111.56     30.58 o 
  -1   6  10       42.91       51.00     11.25 o 
   0   6  10       24.13       35.33      1.61 o 
   1   6  10       34.54       34.84      2.62 o 
   2   6  10        3.47        3.50      1.92 o 
   3   6  10        9.88        7.47      1.97 o 
   4   6  10       12.76        5.36      5.12 o 
  -5   7  10       21.04       22.42      8.00 o 
  -4   7  10        1.99        9.59      4.97 o 
  -3   7  10       14.77       19.86      4.54 o 
  -2   7  10        2.55        0.00    254.86 o 
  -1   7  10        0.44        4.53      6.16 o 
   0   7  10       17.65        5.99      4.42 o 
   1   7  10       25.15       32.74      2.26 o 
   2   7  10      115.93      108.62      5.37 o 
  -9   1  11       14.97       15.88      2.14 o 
  -8   1  11        0.04        6.99      3.85 o 
  -7   1  11        2.21        5.55      4.50 o 
  -6   1  11        5.89        9.18      5.33 o 
  -5   1  11        1.10        0.23     57.47 o 
  -4   1  11       16.73       10.34      3.21 o 
  -3   1  11       28.80       37.33      2.24 o 
  -2   1  11        0.26        1.32     14.41 o 
  -1   1  11        0.37        2.29      7.31 o 
   0   1  11        1.84        6.03      5.27 o 
   1   1  11        5.16        7.90      5.25 o 
   2   1  11        0.77        3.04     11.95 o 
   3   1  11        8.02       11.70      6.60 o 
   4   1  11       23.98       25.93      6.02 o 
   5   1  11        0.56        4.31      2.01 o 
   6   1  11        4.02        6.46      1.32 o 
  -9   2  11       11.43       12.58      1.83 o 
  -8   2  11        0.09        0.00    267.13 o 
  -7   2  11        5.27        9.42      6.60 o 
  -6   2  11        0.03        0.00    217.18 o 
  -5   2  11        1.57        6.57      7.07 o 
  -4   2  11       71.83       76.71      5.84 o 
  -3   2  11        6.61        9.24      5.22 o 
  -2   2  11      173.18      192.82     12.24 o 
  -1   2  11      129.72      141.06     13.29 o 
   0   2  11       56.27       69.06      2.55 o 
   1   2  11        5.45        0.00    412.07 o 
   2   2  11       37.38       38.31      5.52 o 
   3   2  11        6.89        7.74      4.85 o 
   4   2  11        4.58        3.94      7.06 o 
   5   2  11       17.49        8.63      6.19 o 
   6   2  11        5.36        6.93      3.48 o 
  -9   3  11      128.56      141.61      6.50 o 
  -8   3  11       11.86       12.34      1.54 o 
  -7   3  11       37.57       31.20      9.34 o 
  -6   3  11      257.75      234.34     17.81 o 
  -5   3  11       81.88       81.37     11.02 o 
  -4   3  11      127.83      118.02     23.63 o 
  -3   3  11       25.33       16.39      6.78 o 
  -2   3  11        0.09        0.00    301.37 o 
  -1   3  11        5.72        4.72      5.78 o 
   0   3  11       54.67       64.75      2.40 o 
   1   3  11      244.85      238.96     15.95 o 
   2   3  11      169.87      173.48     10.13 o 
   3   3  11      106.81       95.12     10.85 o 
   4   3  11       21.58       10.34      3.66 o 
   5   3  11       24.92       24.02      5.62 o 
  -8   4  11        3.98        6.45      4.06 o 
  -7   4  11       46.74       45.11      3.00 o 
  -6   4  11       18.13       24.38      2.56 o 
  -5   4  11        4.04        1.75     12.24 o 
  -4   4  11       96.39       87.65     17.95 o 
  -3   4  11       87.11       89.07     14.99 o 
  -2   4  11      387.92      391.77     74.82 o 
  -1   4  11      157.40      163.43     26.84 o 
   0   4  11        5.48        7.38      4.99 o 
   1   4  11        1.67        9.45      4.74 o 
   2   4  11       42.38       35.84      5.51 o 
   3   4  11        2.37        7.04      6.88 o 
   4   4  11        2.15        3.88      4.79 o 
   5   4  11       83.40       64.77     11.87 o 
  -7   5  11        1.33        1.02     10.44 o 
  -6   5  11      144.15      138.54     17.00 o 
  -5   5  11        3.03        7.08      6.56 o 
  -4   5  11        7.10        4.84      4.93 o 
  -3   5  11        1.64       11.67      6.62 o 
  -2   5  11        0.01        8.37      4.59 o 
  -1   5  11       13.20       23.40     11.71 o 
   0   5  11        7.91        7.22      3.63 o 
   1   5  11      146.81      158.01      8.13 o 
   2   5  11       15.64       10.50      5.87 o 
   3   5  11       10.49       11.24      5.63 o 
   4   5  11        0.20        0.00     19.68 o 
  -6   6  11        0.15        6.54      4.85 o 
  -5   6  11        0.00        3.05      5.25 o 
  -4   6  11       25.94       32.41     13.77 o 
  -3   6  11       17.35       22.05      9.09 o 
  -2   6  11        0.01        0.30     62.63 o 
  -1   6  11        3.28        6.63      2.24 o 
   0   6  11        6.61        5.12      1.85 o 
   1   6  11        0.81        8.33      5.75 o 
   2   6  11        5.99        5.69      3.87 o 
  -3   7  11        2.83        5.71      4.67 o 
  -2   7  11        0.18        0.00    181.76 o 
  -1   7  11       26.02       29.81     14.92 o 
   0   7  11        0.16        3.09      2.97 o 
  -9   0  12      107.45      103.61      4.55 o 
  -8   0  12        8.63        6.36      7.47 o 
  -7   0  12       18.67       16.28      2.68 o 
  -6   0  12        5.19       12.60      7.46 o 
  -5   0  12       14.21       16.39      2.45 o 
  -4   0  12       12.70        7.83      6.10 o 
  -3   0  12        3.27        2.62      9.04 o 
  -2   0  12       47.83       61.75      6.29 o 
  -1   0  12       21.16       30.69      4.05 o 
   0   0  12      166.04      152.36     12.06 o 
   1   0  12      239.57      241.37     15.20 o 
   2   0  12       73.63       84.99      8.76 o 
   3   0  12       40.94       39.33     11.87 o 
   4   0  12        0.38        6.23      3.60 o 
   5   0  12       42.51       30.68      2.85 o 
  -9   1  12        2.78        4.22      3.51 o 
  -8   1  12      126.89      104.84      2.84 o 
  -7   1  12      281.61      251.79     11.63 o 
  -6   1  12       67.40       73.36      6.19 o 
  -5   1  12       50.48       42.03      3.65 o 
  -4   1  12       39.80       56.23      5.14 o 
  -3   1  12       25.32       24.85      3.01 o 
  -2   1  12       41.38       31.66      2.15 o 
  -1   1  12       55.18       66.95      7.43 o 
   0   1  12        4.97        5.55      4.94 o 
   1   1  12        1.80       11.08      7.09 o 
   2   1  12        0.67        6.11      5.41 o 
   3   1  12       64.30       53.90      3.54 o 
   4   1  12       18.65       14.05      2.11 o 
   5   1  12       82.08       63.14     11.14 o 
  -8   2  12        1.74        2.25      4.57 o 
  -7   2  12        4.83        3.44      6.86 o 
  -6   2  12       21.85       27.43      2.41 o 
  -5   2  12        5.83        3.82      2.42 o 
  -4   2  12        3.29        4.28      5.87 o 
  -3   2  12       29.63       25.01      2.08 o 
  -2   2  12      107.62      118.58     13.10 o 
  -1   2  12       22.89       33.68      7.29 o 
   0   2  12       57.80       48.25      4.62 o 
   1   2  12      214.02      223.41     30.35 o 
   2   2  12       43.92       37.50      2.17 o 
   3   2  12        3.16        3.36      5.54 o 
   4   2  12       11.41        6.71      1.93 o 
   5   2  12       42.61       38.98      3.25 o 
  -8   3  12        9.00        5.44      5.94 o 
  -7   3  12      122.29      105.86      7.61 o 
  -6   3  12        6.69        4.91      5.45 o 
  -5   3  12        0.04        3.62      7.55 o 
  -4   3  12        1.08        1.06      2.06 o 
  -3   3  12       30.77       31.42      4.82 o 
  -2   3  12        1.75        6.77      7.36 o 
  -1   3  12       13.41        4.36      7.25 o 
   0   3  12       18.21       17.86      4.02 o 
   1   3  12        3.66       11.60      6.10 o 
   2   3  12        9.12        7.81      5.16 o 
   3   3  12        0.90        5.94      5.47 o 
   4   3  12        0.60        0.96      9.82 o 
  -7   4  12        0.21        0.00    182.91 o 
  -6   4  12       47.68       46.04      7.84 o 
  -5   4  12        0.26        1.58     11.14 o 
  -4   4  12       19.14        7.53      8.16 o 
  -3   4  12       24.01       29.34      4.46 o 
  -2   4  12        1.37        6.62      6.18 o 
  -1   4  12        2.40        3.06      2.14 o 
   0   4  12        2.42        7.65      6.29 o 
   1   4  12       11.00       17.75      2.33 o 
   2   4  12       17.51       17.98      2.32 o 
   3   4  12        5.90        4.51      2.92 o 
  -6   5  12       73.68       69.84      6.62 o 
  -5   5  12       51.21       62.11     24.13 o 
  -4   5  12        2.13        4.37      5.84 o 
  -3   5  12       10.98        5.40      5.83 o 
  -2   5  12       44.60       46.17     11.36 o 
  -1   5  12        0.23        2.37      5.11 o 
   0   5  12        1.83        5.70      2.51 o 
   1   5  12       39.18       37.81      1.84 o 
   2   5  12       32.36       26.12      1.65 o 
  -4   6  12       15.48        6.33      3.97 o 
  -3   6  12       76.99       72.81     28.23 o 
  -2   6  12        4.19        5.86      3.61 o 
  -1   6  12        0.07        1.42     10.03 o 
   0   6  12       12.92       17.00      2.32 o 
  -8   1  13        0.00        3.85      5.04 o 
  -7   1  13        2.43        5.41      3.91 o 
  -6   1  13       18.66       17.83      1.65 o 
  -5   1  13       10.32       11.66      5.82 o 
  -4   1  13       24.33       26.08      2.00 o 
  -3   1  13       17.67        7.60      5.82 o 
  -2   1  13        6.88       11.07      5.55 o 
  -1   1  13        7.79        5.27      5.74 o 
   0   1  13        2.66        8.99      6.31 o 
   1   1  13        1.23        2.38      2.26 o 
   2   1  13        0.03        5.14      4.27 o 
   3   1  13        0.54        0.40     31.14 o 
   4   1  13        0.04        0.00    145.39 o 
  -7   2  13        8.15        3.70      7.07 o 
  -6   2  13       48.36       45.83      6.85 o 
  -5   2  13       16.67       18.66      1.79 o 
  -4   2  13        0.99        0.00    302.68 o 
  -3   2  13       10.05        9.83      2.89 o 
  -2   2  13       45.03       44.94      2.46 o 
  -1   2  13       87.50       79.84     13.73 o 
   0   2  13       15.45       17.27      5.02 o 
   1   2  13       46.76       42.99      2.18 o 
   2   2  13       38.87       31.85      3.05 o 
   3   2  13       18.71       15.63      7.64 o 
  -7   3  13       59.83       45.52      3.87 o 
  -6   3  13      199.47      190.44     15.57 o 
  -5   3  13       79.42       74.39     19.28 o 
  -4   3  13      141.73      116.06     25.60 o 
  -3   3  13      224.39      182.17     48.34 o 
  -2   3  13       80.16       87.67     23.55 o 
  -1   3  13       11.31       10.60      2.24 o 
   0   3  13        2.75        7.02      5.80 o 
   1   3  13       35.43       33.51      4.51 o 
   2   3  13        1.45        3.06      1.89 o 
   3   3  13        4.22        5.62      3.66 o 
  -6   4  13       91.25       73.75     14.26 o 
  -5   4  13       27.71       23.52      5.91 o 
  -4   4  13       23.09       22.55     11.29 o 
  -3   4  13       45.51       50.93     12.76 o 
  -2   4  13       37.65       35.26      8.84 o 
  -1   4  13      112.98      107.78     26.93 o 
   0   4  13       37.55       43.28      3.26 o 
   1   4  13       95.31       80.05      9.61 o 
   2   4  13       45.32       37.67      5.32 o 
  -4   5  13       53.24       45.24     17.69 o 
  -3   5  13      157.98      118.69     56.06 o 
  -2   5  13       17.72       21.58      7.53 o 
  -1   5  13        0.23        0.00    172.76 o 
   0   5  13        2.39        3.30      4.14 o 
  -6   0  14      147.40      155.83     12.68 o 
  -5   0  14        5.03        7.81      8.15 o 
  -4   0  14        0.80        6.24      4.66 o 
  -3   0  14       17.27       10.41      7.46 o 
  -2   0  14       46.82       39.41      3.29 o 
  -1   0  14        6.31       13.57      2.02 o 
   0   0  14       36.57       24.33      4.41 o 
   1   0  14       96.77       96.62     12.53 o 
   2   0  14       16.66        8.42      5.33 o 
  -6   1  14       18.92       25.98      3.06 o 
  -5   1  14       57.94       43.46      3.61 o 
  -4   1  14       90.83       88.00     13.60 o 
  -3   1  14       26.18       30.69      5.15 o 
  -2   1  14       63.21       41.84      6.44 o 
  -1   1  14       74.57       79.95     10.58 o 
   0   1  14        5.53        5.39      2.11 o 
   1   1  14       33.41       25.91     11.19 o 
   2   1  14        7.38        8.97      2.10 o 
  -6   2  14       95.33       96.94     14.47 o 
  -5   2  14        0.11        0.00    201.73 o 
  -4   2  14        1.27        3.45      5.20 o 
  -3   2  14        9.85       12.18      4.44 o 
  -2   2  14       38.88       39.00      8.54 o 
  -1   2  14        9.63       10.98      4.91 o 
   0   2  14       49.53       40.35      3.01 o 
   1   2  14       67.20       62.06      4.52 o 
  -5   3  14        0.01        1.09     10.21 o 
  -4   3  14       16.09       20.12      5.75 o 
  -3   3  14        0.01        8.01      4.87 o 
  -2   3  14        1.11        3.82      4.62 o 
  -1   3  14        8.53        8.43      4.72 o 
   0   3  14        0.30        6.52      4.80 o 
   1   3  14       12.35        7.59      5.01 o 
  -3   4  14        4.76        5.45      5.12 o 
  -2   4  14       11.89       14.81      5.59 o 
  -1   4  14        0.01        0.00    173.10 o 
  -4   1  15        3.19        0.00    152.34 o 
  -3   1  15       17.50       18.90      6.22 o 
  -2   1  15       12.18       16.36      2.26 o 
  -1   1  15       10.07        9.35      6.11 o 
                                                 
